# Supplementary material for: Strain Specific Genotype−Environment Interactions and Evolutionary Potential for Body Mass in Brook Charr (Salvelinus fontinalis)
Source: G3 (Bethesda). 2013 Mar 1;3(3):379–86. doi: 10.1534/g3.112.005017 (PMC3583447; doi:10.1534/g3.112.005017)
Supplement: Supporting Information [file supp_3.3.379_TableS2.xls]

## Sheet: Raw data of body mass
Sampling	Age in months	Environment	Population	Sir	Dam	Family	number	ID	Body mass (g)
1	2	LARSA	domestic	Sd1	Dd1	D1	1	1-D1-1	0.067
1	2	LARSA	domestic	Sd1	Dd1	D1	2	1-D1-2	0.06927
1	2	LARSA	domestic	Sd1	Dd1	D1	3	1-D1-3	0.07982
1	2	LARSA	domestic	Sd1	Dd1	D1	4	1-D1-4	0.07387
1	2	LARSA	domestic	Sd1	Dd1	D1	5	1-D1-5	0.08267
1	2	LARSA	domestic	Sd1	Dd1	D1	6	1-D1-6	0.06342
1	2	LARSA	domestic	Sd1	Dd1	D1	7	1-D1-7	0.06872
1	2	LARSA	domestic	Sd1	Dd1	D1	8	1-D1-8	0.06827
1	2	LARSA	domestic	Sd1	Dd1	D1	9	1-D1-9	0.06772
1	2	LARSA	domestic	Sd1	Dd1	D1	10	1-D1-10	0.06042
1	2	LARSA	domestic	Sd1	Dd1	D1	11	1-D1-11	0.06637
1	2	LARSA	domestic	Sd1	Dd1	D1	12	1-D1-12	0.06297
1	2	LARSA	domestic	Sd1	Dd1	D1	13	1-D1-13	0.06282
1	2	LARSA	domestic	Sd1	Dd1	D1	14	1-D1-14	0.07447
1	2	LARSA	domestic	Sd1	Dd1	D1	15	1-D1-15	0.06462
1	2	LARSA	domestic	Sd1	Dd1	D1	16	1-D1-16	0.06582
1	2	LARSA	domestic	Sd1	Dd1	D1	17	1-D1-17	0.06302
1	2	LARSA	domestic	Sd1	Dd1	D1	18	1-D1-18	0.05867
1	2	LARSA	domestic	Sd1	Dd1	D1	19	1-D1-19	0.07037
1	2	LARSA	domestic	Sd1	Dd1	D1	20	1-D1-20	0.07092
1	2	LARSA	domestic	Sd2	Dd2	D2	1	1-D2-1	0.06432
1	2	LARSA	domestic	Sd2	Dd2	D2	2	1-D2-2	0.08602
1	2	LARSA	domestic	Sd2	Dd2	D2	3	1-D2-3	0.07972
1	2	LARSA	domestic	Sd2	Dd2	D2	4	1-D2-4	0.07642
1	2	LARSA	domestic	Sd2	Dd2	D2	5	1-D2-5	0.07342
1	2	LARSA	domestic	Sd2	Dd2	D2	6	1-D2-6	0.08647
1	2	LARSA	domestic	Sd2	Dd2	D2	7	1-D2-7	0.08057
1	2	LARSA	domestic	Sd2	Dd2	D2	8	1-D2-8	0.06827
1	2	LARSA	domestic	Sd2	Dd2	D2	9	1-D2-9	0.06942
1	2	LARSA	domestic	Sd2	Dd2	D2	10	1-D2-10	0.07917
1	2	LARSA	domestic	Sd2	Dd2	D2	11	1-D2-11	0.08632
1	2	LARSA	domestic	Sd2	Dd2	D2	12	1-D2-12	0.07932
1	2	LARSA	domestic	Sd2	Dd2	D2	13	1-D2-13	0.07282
1	2	LARSA	domestic	Sd2	Dd2	D2	14	1-D2-14	0.06942
1	2	LARSA	domestic	Sd2	Dd2	D2	15	1-D2-15	0.06117
1	2	LARSA	domestic	Sd2	Dd2	D2	16	1-D2-16	0.07272
1	2	LARSA	domestic	Sd2	Dd2	D2	17	1-D2-17	0.06207
1	2	LARSA	domestic	Sd2	Dd2	D2	18	1-D2-18	0.07532
1	2	LARSA	domestic	Sd2	Dd2	D2	19	1-D2-19	0.06332
1	2	LARSA	domestic	Sd2	Dd2	D2	20	1-D2-20	0.06707
1	2	LARSA	domestic	Sd3	Dd3	D3	1	1-D3-1	0.07177
1	2	LARSA	domestic	Sd3	Dd3	D3	2	1-D3-2	0.09152
1	2	LARSA	domestic	Sd3	Dd3	D3	3	1-D3-3	0.08902
1	2	LARSA	domestic	Sd3	Dd3	D3	4	1-D3-4	0.08567
1	2	LARSA	domestic	Sd3	Dd3	D3	5	1-D3-5	0.09447
1	2	LARSA	domestic	Sd3	Dd3	D3	6	1-D3-6	0.07697
1	2	LARSA	domestic	Sd3	Dd3	D3	7	1-D3-7	0.08387
1	2	LARSA	domestic	Sd3	Dd3	D3	8	1-D3-8	0.08157
1	2	LARSA	domestic	Sd3	Dd3	D3	9	1-D3-9	0.06807
1	2	LARSA	domestic	Sd3	Dd3	D3	10	1-D3-10	0.08112
1	2	LARSA	domestic	Sd3	Dd3	D3	11	1-D3-11	0.08377
1	2	LARSA	domestic	Sd3	Dd3	D3	12	1-D3-12	0.08537
1	2	LARSA	domestic	Sd3	Dd3	D3	13	1-D3-13	0.08477
1	2	LARSA	domestic	Sd3	Dd3	D3	14	1-D3-14	0.08012
1	2	LARSA	domestic	Sd3	Dd3	D3	15	1-D3-15	0.09012
1	2	LARSA	domestic	Sd3	Dd3	D3	16	1-D3-16	0.08612
1	2	LARSA	domestic	Sd3	Dd3	D3	17	1-D3-17	0.08727
1	2	LARSA	domestic	Sd3	Dd3	D3	18	1-D3-18	0.08317
1	2	LARSA	domestic	Sd3	Dd3	D3	19	1-D3-19	0.09752
1	2	LARSA	domestic	Sd3	Dd3	D3	20	1-D3-20	0.08462
1	2	LARSA	domestic	Sd4	Dd4	D4	1	1-D4-1	0.05497
1	2	LARSA	domestic	Sd4	Dd4	D4	2	1-D4-2	0.06527
1	2	LARSA	domestic	Sd4	Dd4	D4	3	1-D4-3	0.05377
1	2	LARSA	domestic	Sd4	Dd4	D4	4	1-D4-4	0.07282
1	2	LARSA	domestic	Sd4	Dd4	D4	5	1-D4-5	0.07982
1	2	LARSA	domestic	Sd4	Dd4	D4	6	1-D4-6	0.06767
1	2	LARSA	domestic	Sd4	Dd4	D4	7	1-D4-7	0.08207
1	2	LARSA	domestic	Sd4	Dd4	D4	8	1-D4-8	0.08462
1	2	LARSA	domestic	Sd4	Dd4	D4	9	1-D4-9	0.05592
1	2	LARSA	domestic	Sd4	Dd4	D4	10	1-D4-10	0.07887
1	2	LARSA	domestic	Sd4	Dd4	D4	11	1-D4-11	0.06642
1	2	LARSA	domestic	Sd4	Dd4	D4	12	1-D4-12	0.06712
1	2	LARSA	domestic	Sd4	Dd4	D4	13	1-D4-13	0.06072
1	2	LARSA	domestic	Sd4	Dd4	D4	14	1-D4-14	0.06727
1	2	LARSA	domestic	Sd4	Dd4	D4	15	1-D4-15	0.06267
1	2	LARSA	domestic	Sd4	Dd4	D4	16	1-D4-16	0.06712
1	2	LARSA	domestic	Sd4	Dd4	D4	17	1-D4-17	0.06942
1	2	LARSA	domestic	Sd4	Dd4	D4	18	1-D4-18	0.06617
1	2	LARSA	domestic	Sd4	Dd4	D4	19	1-D4-19	0.07947
1	2	LARSA	domestic	Sd4	Dd4	D4	20	1-D4-20	0.06932
1	2	LARSA	domestic	Sd5	Dd5	D5	1	1-D5-1	0.06732
1	2	LARSA	domestic	Sd5	Dd5	D5	2	1-D5-2	0.07207
1	2	LARSA	domestic	Sd5	Dd5	D5	3	1-D5-3	0.06427
1	2	LARSA	domestic	Sd5	Dd5	D5	4	1-D5-4	0.05272
1	2	LARSA	domestic	Sd5	Dd5	D5	5	1-D5-5	0.06587
1	2	LARSA	domestic	Sd5	Dd5	D5	6	1-D5-6	0.06052
1	2	LARSA	domestic	Sd5	Dd5	D5	7	1-D5-7	0.07037
1	2	LARSA	domestic	Sd5	Dd5	D5	8	1-D5-8	0.05802
1	2	LARSA	domestic	Sd5	Dd5	D5	9	1-D5-9	0.06402
1	2	LARSA	domestic	Sd5	Dd5	D5	10	1-D5-10	0.07897
1	2	LARSA	domestic	Sd5	Dd5	D5	11	1-D5-11	0.06642
1	2	LARSA	domestic	Sd5	Dd5	D5	12	1-D5-12	0.06872
1	2	LARSA	domestic	Sd5	Dd5	D5	13	1-D5-13	0.06972
1	2	LARSA	domestic	Sd5	Dd5	D5	14	1-D5-14	0.06707
1	2	LARSA	domestic	Sd5	Dd5	D5	15	1-D5-15	0.06082
1	2	LARSA	domestic	Sd5	Dd5	D5	16	1-D5-16	0.06427
1	2	LARSA	domestic	Sd5	Dd5	D5	17	1-D5-17	0.06652
1	2	LARSA	domestic	Sd5	Dd5	D5	18	1-D5-18	0.07122
1	2	LARSA	domestic	Sd5	Dd5	D5	19	1-D5-19	0.06707
1	2	LARSA	domestic	Sd5	Dd5	D5	20	1-D5-20	0.07192
1	2	LARSA	domestic	Sd6	Dd6	D6	1	1-D6-1	0.07762
1	2	LARSA	domestic	Sd6	Dd6	D6	2	1-D6-2	0.05697
1	2	LARSA	domestic	Sd6	Dd6	D6	3	1-D6-3	0.08792
1	2	LARSA	domestic	Sd6	Dd6	D6	4	1-D6-4	0.08752
1	2	LARSA	domestic	Sd6	Dd6	D6	5	1-D6-5	0.07962
1	2	LARSA	domestic	Sd6	Dd6	D6	6	1-D6-6	0.07162
1	2	LARSA	domestic	Sd6	Dd6	D6	7	1-D6-7	0.08197
1	2	LARSA	domestic	Sd6	Dd6	D6	8	1-D6-8	0.09182
1	2	LARSA	domestic	Sd6	Dd6	D6	9	1-D6-9	0.09497
1	2	LARSA	domestic	Sd6	Dd6	D6	10	1-D6-10	0.10132
1	2	LARSA	domestic	Sd6	Dd6	D6	11	1-D6-11	0.08292
1	2	LARSA	domestic	Sd6	Dd6	D6	12	1-D6-12	0.08642
1	2	LARSA	domestic	Sd6	Dd6	D6	13	1-D6-13	0.07542
1	2	LARSA	domestic	Sd6	Dd6	D6	14	1-D6-14	0.07282
1	2	LARSA	domestic	Sd6	Dd6	D6	15	1-D6-15	0.08282
1	2	LARSA	domestic	Sd6	Dd6	D6	16	1-D6-16	0.08197
1	2	LARSA	domestic	Sd6	Dd6	D6	17	1-D6-17	0.07457
1	2	LARSA	domestic	Sd6	Dd6	D6	18	1-D6-18	0.06067
1	2	LARSA	domestic	Sd6	Dd6	D6	19	1-D6-19	0.09977
1	2	LARSA	domestic	Sd6	Dd6	D6	20	1-D6-20	0.08842
1	2	LARSA	domestic	Sd7	Dd7	D7	1	1-D7-1	0.08882
1	2	LARSA	domestic	Sd7	Dd7	D7	2	1-D7-2	0.09477
1	2	LARSA	domestic	Sd7	Dd7	D7	3	1-D7-3	0.11152
1	2	LARSA	domestic	Sd7	Dd7	D7	4	1-D7-4	0.09677
1	2	LARSA	domestic	Sd7	Dd7	D7	5	1-D7-5	0.11322
1	2	LARSA	domestic	Sd7	Dd7	D7	6	1-D7-6	0.08007
1	2	LARSA	domestic	Sd7	Dd7	D7	7	1-D7-7	0.10327
1	2	LARSA	domestic	Sd7	Dd7	D7	8	1-D7-8	0.09422
1	2	LARSA	domestic	Sd7	Dd7	D7	9	1-D7-9	0.11447
1	2	LARSA	domestic	Sd7	Dd7	D7	10	1-D7-10	0.09742
1	2	LARSA	domestic	Sd7	Dd7	D7	11	1-D7-11	0.12477
1	2	LARSA	domestic	Sd7	Dd7	D7	12	1-D7-12	0.09362
1	2	LARSA	domestic	Sd7	Dd7	D7	13	1-D7-13	0.08962
1	2	LARSA	domestic	Sd7	Dd7	D7	14	1-D7-14	0.08897
1	2	LARSA	domestic	Sd7	Dd7	D7	15	1-D7-15	0.09922
1	2	LARSA	domestic	Sd7	Dd7	D7	16	1-D7-16	0.10032
1	2	LARSA	domestic	Sd7	Dd7	D7	17	1-D7-17	0.08757
1	2	LARSA	domestic	Sd7	Dd7	D7	18	1-D7-18	0.11462
1	2	LARSA	domestic	Sd7	Dd7	D7	19	1-D7-19	0.06997
1	2	LARSA	domestic	Sd7	Dd7	D7	20	1-D7-20	0.09867
1	2	LARSA	domestic	Sd8	Dd8	D8	1	1-D8-1	0.08137
1	2	LARSA	domestic	Sd8	Dd8	D8	2	1-D8-2	0.07912
1	2	LARSA	domestic	Sd8	Dd8	D8	3	1-D8-3	0.08732
1	2	LARSA	domestic	Sd8	Dd8	D8	4	1-D8-4	0.08747
1	2	LARSA	domestic	Sd8	Dd8	D8	5	1-D8-5	0.08097
1	2	LARSA	domestic	Sd8	Dd8	D8	6	1-D8-6	0.08922
1	2	LARSA	domestic	Sd8	Dd8	D8	7	1-D8-7	0.10112
1	2	LARSA	domestic	Sd8	Dd8	D8	8	1-D8-8	0.09327
1	2	LARSA	domestic	Sd8	Dd8	D8	9	1-D8-9	0.10042
1	2	LARSA	domestic	Sd8	Dd8	D8	10	1-D8-10	0.08762
1	2	LARSA	domestic	Sd8	Dd8	D8	11	1-D8-11	0.07812
1	2	LARSA	domestic	Sd8	Dd8	D8	12	1-D8-12	0.08912
1	2	LARSA	domestic	Sd8	Dd8	D8	13	1-D8-13	0.07617
1	2	LARSA	domestic	Sd8	Dd8	D8	14	1-D8-14	0.07372
1	2	LARSA	domestic	Sd8	Dd8	D8	15	1-D8-15	0.08367
1	2	LARSA	domestic	Sd8	Dd8	D8	16	1-D8-16	0.08277
1	2	LARSA	domestic	Sd8	Dd8	D8	17	1-D8-17	0.09142
1	2	LARSA	domestic	Sd8	Dd8	D8	18	1-D8-18	0.09552
1	2	LARSA	domestic	Sd8	Dd8	D8	19	1-D8-19	0.08162
1	2	LARSA	domestic	Sd8	Dd8	D8	20	1-D8-20	0.08277
1	2	LARSA	domestic	Sd9	Dd9	D9	1	1-D9-1	0.09142
1	2	LARSA	domestic	Sd9	Dd9	D9	2	1-D9-2	0.09182
1	2	LARSA	domestic	Sd9	Dd9	D9	3	1-D9-3	0.11692
1	2	LARSA	domestic	Sd9	Dd9	D9	4	1-D9-4	0.09197
1	2	LARSA	domestic	Sd9	Dd9	D9	5	1-D9-5	0.11182
1	2	LARSA	domestic	Sd9	Dd9	D9	6	1-D9-6	0.09867
1	2	LARSA	domestic	Sd9	Dd9	D9	7	1-D9-7	0.10642
1	2	LARSA	domestic	Sd9	Dd9	D9	8	1-D9-8	0.10297
1	2	LARSA	domestic	Sd9	Dd9	D9	9	1-D9-9	0.09337
1	2	LARSA	domestic	Sd9	Dd9	D9	10	1-D9-10	0.09652
1	2	LARSA	domestic	Sd9	Dd9	D9	11	1-D9-11	0.10542
1	2	LARSA	domestic	Sd9	Dd9	D9	12	1-D9-12	0.10137
1	2	LARSA	domestic	Sd9	Dd9	D9	13	1-D9-13	0.10217
1	2	LARSA	domestic	Sd9	Dd9	D9	14	1-D9-14	0.09662
1	2	LARSA	domestic	Sd9	Dd9	D9	15	1-D9-15	0.09987
1	2	LARSA	domestic	Sd9	Dd9	D9	16	1-D9-16	0.09557
1	2	LARSA	domestic	Sd9	Dd9	D9	17	1-D9-17	0.11522
1	2	LARSA	domestic	Sd9	Dd9	D9	18	1-D9-18	0.08337
1	2	LARSA	domestic	Sd9	Dd9	D9	19	1-D9-19	0.09642
1	2	LARSA	domestic	Sd9	Dd9	D9	20	1-D9-20	0.10417
1	2	LARSA	domestic	Sd10	Dd10	D10	1	1-D10-1	0.09952
1	2	LARSA	domestic	Sd10	Dd10	D10	2	1-D10-2	0.10567
1	2	LARSA	domestic	Sd10	Dd10	D10	3	1-D10-3	0.09357
1	2	LARSA	domestic	Sd10	Dd10	D10	4	1-D10-4	0.09137
1	2	LARSA	domestic	Sd10	Dd10	D10	5	1-D10-5	0.08842
1	2	LARSA	domestic	Sd10	Dd10	D10	6	1-D10-6	0.09067
1	2	LARSA	domestic	Sd10	Dd10	D10	7	1-D10-7	0.09722
1	2	LARSA	domestic	Sd10	Dd10	D10	8	1-D10-8	0.08637
1	2	LARSA	domestic	Sd10	Dd10	D10	9	1-D10-9	0.08212
1	2	LARSA	domestic	Sd10	Dd10	D10	10	1-D10-10	0.10637
1	2	LARSA	domestic	Sd10	Dd10	D10	11	1-D10-11	0.09852
1	2	LARSA	domestic	Sd10	Dd10	D10	12	1-D10-12	0.08747
1	2	LARSA	domestic	Sd10	Dd10	D10	13	1-D10-13	0.10682
1	2	LARSA	domestic	Sd10	Dd10	D10	14	1-D10-14	0.10292
1	2	LARSA	domestic	Sd10	Dd10	D10	15	1-D10-15	0.08142
1	2	LARSA	domestic	Sd10	Dd10	D10	16	1-D10-16	0.08837
1	2	LARSA	domestic	Sd10	Dd10	D10	17	1-D10-17	0.09317
1	2	LARSA	domestic	Sd10	Dd10	D10	18	1-D10-18	0.09737
1	2	LARSA	domestic	Sd10	Dd10	D10	19	1-D10-19	0.09107
1	2	LARSA	domestic	Sd10	Dd10	D10	20	1-D10-20	0.08592
1	2	LARSA	Laval	SL1	DL1	L1	1	1-L1-1	0.12375
1	2	LARSA	Laval	SL1	DL1	L1	2	1-L1-2	0.13805
1	2	LARSA	Laval	SL1	DL1	L1	3	1-L1-3	0.1562
1	2	LARSA	Laval	SL1	DL1	L1	4	1-L1-4	0.13265
1	2	LARSA	Laval	SL1	DL1	L1	5	1-L1-5	0.13515
1	2	LARSA	Laval	SL1	DL1	L1	6	1-L1-6	0.1253
1	2	LARSA	Laval	SL1	DL1	L1	7	1-L1-7	0.1309
1	2	LARSA	Laval	SL1	DL1	L1	8	1-L1-8	0.12255
1	2	LARSA	Laval	SL1	DL1	L1	9	1-L1-9	0.1249
1	2	LARSA	Laval	SL1	DL1	L1	10	1-L1-10	0.12835
1	2	LARSA	Laval	SL1	DL1	L1	11	1-L1-11	0.12875
1	2	LARSA	Laval	SL1	DL1	L1	12	1-L1-12	0.1151
1	2	LARSA	Laval	SL1	DL1	L1	13	1-L1-13	0.125
1	2	LARSA	Laval	SL1	DL1	L1	14	1-L1-14	0.121
1	2	LARSA	Laval	SL1	DL1	L1	15	1-L1-15	0.11915
1	2	LARSA	Laval	SL1	DL1	L1	16	1-L1-16	0.1595
1	2	LARSA	Laval	SL1	DL1	L1	17	1-L1-17	0.1673
1	2	LARSA	Laval	SL1	DL1	L1	18	1-L1-18	0.14875
1	2	LARSA	Laval	SL1	DL1	L1	19	1-L1-19	0.1219
1	2	LARSA	Laval	SL1	DL1	L1	20	1-L1-20	0.10525
1	2	LARSA	Laval	SL2	DL2	L2	1	1-L2-1	0.10465
1	2	LARSA	Laval	SL2	DL2	L2	2	1-L2-2	0.1098
1	2	LARSA	Laval	SL2	DL2	L2	3	1-L2-3	0.10555
1	2	LARSA	Laval	SL2	DL2	L2	4	1-L2-4	0.1341
1	2	LARSA	Laval	SL2	DL2	L2	5	1-L2-5	0.1029
1	2	LARSA	Laval	SL2	DL2	L2	6	1-L2-6	0.1237
1	2	LARSA	Laval	SL2	DL2	L2	7	1-L2-7	0.12365
1	2	LARSA	Laval	SL2	DL2	L2	8	1-L2-8	0.1244
1	2	LARSA	Laval	SL2	DL2	L2	9	1-L2-9	0.1284
1	2	LARSA	Laval	SL2	DL2	L2	10	1-L2-10	0.10815
1	2	LARSA	Laval	SL2	DL2	L2	11	1-L2-11	0.10075
1	2	LARSA	Laval	SL2	DL2	L2	12	1-L2-12	0.09845
1	2	LARSA	Laval	SL2	DL2	L2	13	1-L2-13	0.1252
1	2	LARSA	Laval	SL2	DL2	L2	14	1-L2-14	0.1158
1	2	LARSA	Laval	SL2	DL2	L2	15	1-L2-15	0.1664
1	2	LARSA	Laval	SL2	DL2	L2	16	1-L2-16	0.10015
1	2	LARSA	Laval	SL2	DL2	L2	17	1-L2-17	0.12904
1	2	LARSA	Laval	SL2	DL2	L2	18	1-L2-18	0.12665
1	2	LARSA	Laval	SL2	DL2	L2	19	1-L2-19	0.09545
1	2	LARSA	Laval	SL2	DL2	L2	20	1-L2-20	0.12905
1	2	LARSA	Laval	SL3	DL3	L3	1	1-L3-1	0.09515
1	2	LARSA	Laval	SL3	DL3	L3	2	1-L3-2	0.10435
1	2	LARSA	Laval	SL3	DL3	L3	3	1-L3-3	0.1318
1	2	LARSA	Laval	SL3	DL3	L3	4	1-L3-4	0.10375
1	2	LARSA	Laval	SL3	DL3	L3	5	1-L3-5	0.1083
1	2	LARSA	Laval	SL3	DL3	L3	6	1-L3-6	0.1102
1	2	LARSA	Laval	SL3	DL3	L3	7	1-L3-7	0.1362
1	2	LARSA	Laval	SL3	DL3	L3	8	1-L3-8	0.10425
1	2	LARSA	Laval	SL3	DL3	L3	9	1-L3-9	0.10215
1	2	LARSA	Laval	SL3	DL3	L3	10	1-L3-10	0.1056
1	2	LARSA	Laval	SL3	DL3	L3	11	1-L3-11	0.1016
1	2	LARSA	Laval	SL3	DL3	L3	12	1-L3-12	0.117
1	2	LARSA	Laval	SL3	DL3	L3	13	1-L3-13	0.09705
1	2	LARSA	Laval	SL3	DL3	L3	14	1-L3-14	0.0975
1	2	LARSA	Laval	SL3	DL3	L3	15	1-L3-15	0.09865
1	2	LARSA	Laval	SL3	DL3	L3	16	1-L3-16	0.0972
1	2	LARSA	Laval	SL3	DL3	L3	17	1-L3-17	0.113
1	2	LARSA	Laval	SL3	DL3	L3	18	1-L3-18	0.09775
1	2	LARSA	Laval	SL3	DL3	L3	19	1-L3-19	0.1079
1	2	LARSA	Laval	SL3	DL3	L3	20	1-L3-20	0.1005
1	2	LARSA	Laval	SL4	DL4	L4	1	1-L4-1	0.1001
1	2	LARSA	Laval	SL4	DL4	L4	2	1-L4-2	0.15455
1	2	LARSA	Laval	SL4	DL4	L4	3	1-L4-3	0.12135
1	2	LARSA	Laval	SL4	DL4	L4	4	1-L4-4	0.10735
1	2	LARSA	Laval	SL4	DL4	L4	5	1-L4-5	0.11715
1	2	LARSA	Laval	SL4	DL4	L4	6	1-L4-6	0.1059
1	2	LARSA	Laval	SL4	DL4	L4	7	1-L4-7	0.10785
1	2	LARSA	Laval	SL4	DL4	L4	8	1-L4-8	0.10035
1	2	LARSA	Laval	SL4	DL4	L4	9	1-L4-9	0.1063
1	2	LARSA	Laval	SL4	DL4	L4	10	1-L4-10	0.10885
1	2	LARSA	Laval	SL4	DL4	L4	11	1-L4-11	0.09755
1	2	LARSA	Laval	SL4	DL4	L4	12	1-L4-12	0.11085
1	2	LARSA	Laval	SL4	DL4	L4	13	1-L4-13	0.1107
1	2	LARSA	Laval	SL4	DL4	L4	14	1-L4-14	0.09171
1	2	LARSA	Laval	SL4	DL4	L4	15	1-L4-15	0.10555
1	2	LARSA	Laval	SL4	DL4	L4	16	1-L4-16	0.1194
1	2	LARSA	Laval	SL4	DL4	L4	17	1-L4-17	0.11855
1	2	LARSA	Laval	SL4	DL4	L4	18	1-L4-18	0.1118
1	2	LARSA	Laval	SL4	DL4	L4	19	1-L4-19	0.15025
1	2	LARSA	Laval	SL4	DL4	L4	20	1-L4-20	0.1197
1	2	LARSA	Laval	SL5	DL5	L5	1	1-L5-1	0.10685
1	2	LARSA	Laval	SL5	DL5	L5	2	1-L5-2	0.1112
1	2	LARSA	Laval	SL5	DL5	L5	3	1-L5-3	0.13115
1	2	LARSA	Laval	SL5	DL5	L5	4	1-L5-4	0.12175
1	2	LARSA	Laval	SL5	DL5	L5	5	1-L5-5	0.1088
1	2	LARSA	Laval	SL5	DL5	L5	6	1-L5-6	0.16195
1	2	LARSA	Laval	SL5	DL5	L5	7	1-L5-7	0.1379
1	2	LARSA	Laval	SL5	DL5	L5	8	1-L5-8	0.1372
1	2	LARSA	Laval	SL5	DL5	L5	9	1-L5-9	0.11986
1	2	LARSA	Laval	SL5	DL5	L5	10	1-L5-10	0.13285
1	2	LARSA	Laval	SL5	DL5	L5	11	1-L5-11	0.124
1	2	LARSA	Laval	SL5	DL5	L5	12	1-L5-12	0.13445
1	2	LARSA	Laval	SL5	DL5	L5	13	1-L5-13	0.1187
1	2	LARSA	Laval	SL5	DL5	L5	14	1-L5-14	0.11455
1	2	LARSA	Laval	SL5	DL5	L5	15	1-L5-15	0.13375
1	2	LARSA	Laval	SL5	DL5	L5	16	1-L5-16	0.12439
1	2	LARSA	Laval	SL5	DL5	L5	17	1-L5-17	0.12375
1	2	LARSA	Laval	SL5	DL5	L5	18	1-L5-18	0.1132
1	2	LARSA	Laval	SL5	DL5	L5	19	1-L5-19	0.11465
1	2	LARSA	Laval	SL5	DL5	L5	20	1-L5-20	0.1225
1	2	LARSA	Laval	SL6	DL6	L6	1	1-L6-1	0.1145
1	2	LARSA	Laval	SL6	DL6	L6	2	1-L6-2	0.13945
1	2	LARSA	Laval	SL6	DL6	L6	3	1-L6-3	0.1161
1	2	LARSA	Laval	SL6	DL6	L6	4	1-L6-4	0.13595
1	2	LARSA	Laval	SL6	DL6	L6	5	1-L6-5	0.11865
1	2	LARSA	Laval	SL6	DL6	L6	6	1-L6-6	0.1515
1	2	LARSA	Laval	SL6	DL6	L6	7	1-L6-7	0.12205
1	2	LARSA	Laval	SL6	DL6	L6	8	1-L6-8	0.12
1	2	LARSA	Laval	SL6	DL6	L6	9	1-L6-9	0.12815
1	2	LARSA	Laval	SL6	DL6	L6	10	1-L6-10	0.1274
1	2	LARSA	Laval	SL6	DL6	L6	11	1-L6-11	0.123
1	2	LARSA	Laval	SL6	DL6	L6	12	1-L6-12	0.15255
1	2	LARSA	Laval	SL6	DL6	L6	13	1-L6-13	0.1254
1	2	LARSA	Laval	SL6	DL6	L6	14	1-L6-14	0.1383
1	2	LARSA	Laval	SL6	DL6	L6	15	1-L6-15	0.11885
1	2	LARSA	Laval	SL6	DL6	L6	16	1-L6-16	0.11265
1	2	LARSA	Laval	SL6	DL6	L6	17	1-L6-17	0.12785
1	2	LARSA	Laval	SL6	DL6	L6	18	1-L6-18	0.1164
1	2	LARSA	Laval	SL6	DL6	L6	19	1-L6-19	0.1347
1	2	LARSA	Laval	SL6	DL6	L6	20	1-L6-20	0.1487
1	2	LARSA	Laval	SL7	DL7	L7	1	1-L7-1	0.1083
1	2	LARSA	Laval	SL7	DL7	L7	2	1-L7-2	0.13715
1	2	LARSA	Laval	SL7	DL7	L7	3	1-L7-3	0.129
1	2	LARSA	Laval	SL7	DL7	L7	4	1-L7-4	0.13915
1	2	LARSA	Laval	SL7	DL7	L7	5	1-L7-5	0.1261
1	2	LARSA	Laval	SL7	DL7	L7	6	1-L7-6	0.1376
1	2	LARSA	Laval	SL7	DL7	L7	7	1-L7-7	0.1317
1	2	LARSA	Laval	SL7	DL7	L7	8	1-L7-8	0.14055
1	2	LARSA	Laval	SL7	DL7	L7	9	1-L7-9	0.1112
1	2	LARSA	Laval	SL7	DL7	L7	10	1-L7-10	0.1443
1	2	LARSA	Laval	SL7	DL7	L7	11	1-L7-11	0.1184
1	2	LARSA	Laval	SL7	DL7	L7	12	1-L7-12	0.1277
1	2	LARSA	Laval	SL7	DL7	L7	13	1-L7-13	0.1226
1	2	LARSA	Laval	SL7	DL7	L7	14	1-L7-14	0.11773
1	2	LARSA	Laval	SL7	DL7	L7	15	1-L7-15	0.11955
1	2	LARSA	Laval	SL7	DL7	L7	16	1-L7-16	0.11905
1	2	LARSA	Laval	SL7	DL7	L7	17	1-L7-17	0.1047
1	2	LARSA	Laval	SL7	DL7	L7	18	1-L7-18	0.11955
1	2	LARSA	Laval	SL7	DL7	L7	19	1-L7-19	0.127
1	2	LARSA	Laval	SL7	DL7	L7	20	1-L7-20	0.12265
1	2	LARSA	Laval	SL8	DL8	L8	1	1-L8-1	0.10585
1	2	LARSA	Laval	SL8	DL8	L8	2	1-L8-2	0.13765
1	2	LARSA	Laval	SL8	DL8	L8	3	1-L8-3	0.11055
1	2	LARSA	Laval	SL8	DL8	L8	4	1-L8-4	0.119
1	2	LARSA	Laval	SL8	DL8	L8	5	1-L8-5	0.11115
1	2	LARSA	Laval	SL8	DL8	L8	6	1-L8-6	0.1216
1	2	LARSA	Laval	SL8	DL8	L8	7	1-L8-7	0.1199
1	2	LARSA	Laval	SL8	DL8	L8	8	1-L8-8	0.14415
1	2	LARSA	Laval	SL8	DL8	L8	9	1-L8-9	0.09835
1	2	LARSA	Laval	SL8	DL8	L8	10	1-L8-10	0.11405
1	2	LARSA	Laval	SL8	DL8	L8	11	1-L8-11	0.1085
1	2	LARSA	Laval	SL8	DL8	L8	12	1-L8-12	0.1119
1	2	LARSA	Laval	SL8	DL8	L8	13	1-L8-13	0.1129
1	2	LARSA	Laval	SL8	DL8	L8	14	1-L8-14	0.11375
1	2	LARSA	Laval	SL8	DL8	L8	15	1-L8-15	0.11575
1	2	LARSA	Laval	SL8	DL8	L8	16	1-L8-16	0.0974
1	2	LARSA	Laval	SL8	DL8	L8	17	1-L8-17	0.1209
1	2	LARSA	Laval	SL8	DL8	L8	18	1-L8-18	0.11705
1	2	LARSA	Laval	SL8	DL8	L8	19	1-L8-19	0.11335
1	2	LARSA	Laval	SL8	DL8	L8	20	1-L8-20	0.11565
1	2	LARSA	Laval	SL9	DL9	L9	1	1-L9-1	0.12705
1	2	LARSA	Laval	SL9	DL9	L9	2	1-L9-2	0.12545
1	2	LARSA	Laval	SL9	DL9	L9	3	1-L9-3	0.1161
1	2	LARSA	Laval	SL9	DL9	L9	4	1-L9-4	0.1241
1	2	LARSA	Laval	SL9	DL9	L9	5	1-L9-5	0.1315
1	2	LARSA	Laval	SL9	DL9	L9	6	1-L9-6	0.14365
1	2	LARSA	Laval	SL9	DL9	L9	7	1-L9-7	0.1293
1	2	LARSA	Laval	SL9	DL9	L9	8	1-L9-8	0.1566
1	2	LARSA	Laval	SL9	DL9	L9	9	1-L9-9	0.14675
1	2	LARSA	Laval	SL9	DL9	L9	10	1-L9-10	0.1312
1	2	LARSA	Laval	SL9	DL9	L9	11	1-L9-11	0.12185
1	2	LARSA	Laval	SL9	DL9	L9	12	1-L9-12	0.1256
1	2	LARSA	Laval	SL9	DL9	L9	13	1-L9-13	0.1399
1	2	LARSA	Laval	SL9	DL9	L9	14	1-L9-14	0.125
1	2	LARSA	Laval	SL9	DL9	L9	15	1-L9-15	0.13475
1	2	LARSA	Laval	SL9	DL9	L9	16	1-L9-16	0.13315
1	2	LARSA	Laval	SL9	DL9	L9	17	1-L9-17	0.1206
1	2	LARSA	Laval	SL9	DL9	L9	18	1-L9-18	0.1257
1	2	LARSA	Laval	SL9	DL9	L9	19	1-L9-19	0.12125
1	2	LARSA	Laval	SL9	DL9	L9	20	1-L9-20	0.1636
1	2	LARSA	Laval	SL10	DL10	L10	1	1-L10-1	0.10665
1	2	LARSA	Laval	SL10	DL10	L10	2	1-L10-2	0.16235
1	2	LARSA	Laval	SL10	DL10	L10	3	1-L10-3	0.1532
1	2	LARSA	Laval	SL10	DL10	L10	4	1-L10-4	0.1304
1	2	LARSA	Laval	SL10	DL10	L10	5	1-L10-5	0.0853
1	2	LARSA	Laval	SL10	DL10	L10	6	1-L10-6	0.10625
1	2	LARSA	Laval	SL10	DL10	L10	7	1-L10-7	0.1382
1	2	LARSA	Laval	SL10	DL10	L10	8	1-L10-8	0.14685
1	2	LARSA	Laval	SL10	DL10	L10	9	1-L10-9	0.1566
1	2	LARSA	Laval	SL10	DL10	L10	10	1-L10-10	0.1327
1	2	LARSA	Laval	SL10	DL10	L10	11	1-L10-11	0.1295
1	2	LARSA	Laval	SL10	DL10	L10	12	1-L10-12	0.1077
1	2	LARSA	Laval	SL10	DL10	L10	13	1-L10-13	0.1538
1	2	LARSA	Laval	SL10	DL10	L10	14	1-L10-14	0.119
1	2	LARSA	Laval	SL10	DL10	L10	15	1-L10-15	0.0916
1	2	LARSA	Laval	SL10	DL10	L10	16	1-L10-16	0.0969
1	2	LARSA	Laval	SL10	DL10	L10	17	1-L10-17	0.16335
1	2	LARSA	Laval	SL10	DL10	L10	18	1-L10-18	0.101
1	2	LARSA	Laval	SL10	DL10	L10	19	1-L10-19	0.13595
1	2	LARSA	Laval	SL10	DL10	L10	20	1-L10-20	0.0941
1	2	LARSA	Rupert	SR1	DR1	R1	1	1-R1-1	0.0819
1	2	LARSA	Rupert	SR1	DR1	R1	2	1-R1-2	0.12125
1	2	LARSA	Rupert	SR1	DR1	R1	3	1-R1-3	0.09155
1	2	LARSA	Rupert	SR1	DR1	R1	4	1-R1-4	0.10835
1	2	LARSA	Rupert	SR1	DR1	R1	5	1-R1-5	0.11005
1	2	LARSA	Rupert	SR1	DR1	R1	6	1-R1-6	0.1127
1	2	LARSA	Rupert	SR1	DR1	R1	7	1-R1-7	0.10695
1	2	LARSA	Rupert	SR1	DR1	R1	8	1-R1-8	0.1092
1	2	LARSA	Rupert	SR1	DR1	R1	9	1-R1-9	0.10045
1	2	LARSA	Rupert	SR1	DR1	R1	10	1-R1-10	0.1776
1	2	LARSA	Rupert	SR1	DR1	R1	11	1-R1-11	0.115
1	2	LARSA	Rupert	SR1	DR1	R1	12	1-R1-12	0.1131
1	2	LARSA	Rupert	SR1	DR1	R1	13	1-R1-13	0.12915
1	2	LARSA	Rupert	SR1	DR1	R1	14	1-R1-14	0.12265
1	2	LARSA	Rupert	SR1	DR1	R1	15	1-R1-15	0.13325
1	2	LARSA	Rupert	SR1	DR1	R1	16	1-R1-16	0.10375
1	2	LARSA	Rupert	SR1	DR1	R1	17	1-R1-17	0.1369
1	2	LARSA	Rupert	SR1	DR1	R1	18	1-R1-18	0.11355
1	2	LARSA	Rupert	SR1	DR1	R1	19	1-R1-19	0.1021
1	2	LARSA	Rupert	SR1	DR1	R1	20	1-R1-20	0.0702
1	2	LARSA	Rupert	SR2	DR2	R2	1	1-R2-1	0.0974
1	2	LARSA	Rupert	SR2	DR2	R2	2	1-R2-2	0.0903
1	2	LARSA	Rupert	SR2	DR2	R2	3	1-R2-3	0.07185
1	2	LARSA	Rupert	SR2	DR2	R2	4	1-R2-4	0.0734
1	2	LARSA	Rupert	SR2	DR2	R2	5	1-R2-5	0.0779
1	2	LARSA	Rupert	SR2	DR2	R2	6	1-R2-6	0.09555
1	2	LARSA	Rupert	SR2	DR2	R2	7	1-R2-7	0.08625
1	2	LARSA	Rupert	SR2	DR2	R2	8	1-R2-8	0.0776
1	2	LARSA	Rupert	SR2	DR2	R2	9	1-R2-9	0.07885
1	2	LARSA	Rupert	SR2	DR2	R2	10	1-R2-10	0.17625
1	2	LARSA	Rupert	SR2	DR2	R2	11	1-R2-11	0.071
1	2	LARSA	Rupert	SR2	DR2	R2	12	1-R2-12	0.1085
1	2	LARSA	Rupert	SR2	DR2	R2	13	1-R2-13	0.1098
1	2	LARSA	Rupert	SR2	DR2	R2	14	1-R2-14	0.0786
1	2	LARSA	Rupert	SR2	DR2	R2	15	1-R2-15	0.0747
1	2	LARSA	Rupert	SR2	DR2	R2	16	1-R2-16	0.08495
1	2	LARSA	Rupert	SR2	DR2	R2	17	1-R2-17	0.12455
1	2	LARSA	Rupert	SR2	DR2	R2	18	1-R2-18	0.0746
1	2	LARSA	Rupert	SR2	DR2	R2	19	1-R2-19	0.09505
1	2	LARSA	Rupert	SR2	DR2	R2	20	1-R2-20	0.0994
1	2	LARSA	Rupert	SR3	DR3	R3	1	1-R3-1	0.12985
1	2	LARSA	Rupert	SR3	DR3	R3	2	1-R3-2	0.14555
1	2	LARSA	Rupert	SR3	DR3	R3	3	1-R3-3	0.0866
1	2	LARSA	Rupert	SR3	DR3	R3	4	1-R3-4	0.1117
1	2	LARSA	Rupert	SR3	DR3	R3	5	1-R3-5	0.0912
1	2	LARSA	Rupert	SR3	DR3	R3	6	1-R3-6	0.0875
1	2	LARSA	Rupert	SR3	DR3	R3	7	1-R3-7	0.11525
1	2	LARSA	Rupert	SR3	DR3	R3	8	1-R3-8	0.0929
1	2	LARSA	Rupert	SR3	DR3	R3	9	1-R3-9	0.1288
1	2	LARSA	Rupert	SR3	DR3	R3	10	1-R3-10	0.16925
1	2	LARSA	Rupert	SR3	DR3	R3	11	1-R3-11	0.12205
1	2	LARSA	Rupert	SR3	DR3	R3	12	1-R3-12	0.08945
1	2	LARSA	Rupert	SR3	DR3	R3	13	1-R3-13	0.09095
1	2	LARSA	Rupert	SR3	DR3	R3	14	1-R3-14	0.10025
1	2	LARSA	Rupert	SR3	DR3	R3	15	1-R3-15	0.08925
1	2	LARSA	Rupert	SR3	DR3	R3	16	1-R3-16	0.12635
1	2	LARSA	Rupert	SR3	DR3	R3	17	1-R3-17	0.08025
1	2	LARSA	Rupert	SR3	DR3	R3	18	1-R3-18	0.1516
1	2	LARSA	Rupert	SR3	DR3	R3	19	1-R3-19	0.14735
1	2	LARSA	Rupert	SR3	DR3	R3	20	1-R3-20	0.08735
1	2	LARSA	Rupert	SR4	DR4	R4	1	1-R4-1	0.07705
1	2	LARSA	Rupert	SR4	DR4	R4	2	1-R4-2	0.09155
1	2	LARSA	Rupert	SR4	DR4	R4	3	1-R4-3	0.0815
1	2	LARSA	Rupert	SR4	DR4	R4	4	1-R4-4	0.08825
1	2	LARSA	Rupert	SR4	DR4	R4	5	1-R4-5	0.07195
1	2	LARSA	Rupert	SR4	DR4	R4	6	1-R4-6	0.0841
1	2	LARSA	Rupert	SR4	DR4	R4	7	1-R4-7	0.07975
1	2	LARSA	Rupert	SR4	DR4	R4	8	1-R4-8	0.069
1	2	LARSA	Rupert	SR4	DR4	R4	9	1-R4-9	0.0804
1	2	LARSA	Rupert	SR4	DR4	R4	10	1-R4-10	0.16595
1	2	LARSA	Rupert	SR4	DR4	R4	11	1-R4-11	0.08275
1	2	LARSA	Rupert	SR4	DR4	R4	12	1-R4-12	0.09875
1	2	LARSA	Rupert	SR4	DR4	R4	13	1-R4-13	0.0867
1	2	LARSA	Rupert	SR4	DR4	R4	14	1-R4-14	0.07565
1	2	LARSA	Rupert	SR4	DR4	R4	15	1-R4-15	0.0909
1	2	LARSA	Rupert	SR4	DR4	R4	16	1-R4-16	0.07885
1	2	LARSA	Rupert	SR4	DR4	R4	17	1-R4-17	0.1077
1	2	LARSA	Rupert	SR4	DR4	R4	18	1-R4-18	0.0915
1	2	LARSA	Rupert	SR4	DR4	R4	19	1-R4-19	0.1185
1	2	LARSA	Rupert	SR4	DR4	R4	20	1-R4-20	0.07315
1	2	LARSA	Rupert	SR5	DR5	R5	1	1-R5-1	0.08145
1	2	LARSA	Rupert	SR5	DR5	R5	2	1-R5-2	0.1377
1	2	LARSA	Rupert	SR5	DR5	R5	3	1-R5-3	0.0978
1	2	LARSA	Rupert	SR5	DR5	R5	4	1-R5-4	0.12355
1	2	LARSA	Rupert	SR5	DR5	R5	5	1-R5-5	0.13635
1	2	LARSA	Rupert	SR5	DR5	R5	6	1-R5-6	0.093
1	2	LARSA	Rupert	SR5	DR5	R5	7	1-R5-7	0.12765
1	2	LARSA	Rupert	SR5	DR5	R5	8	1-R5-8	0.0922
1	2	LARSA	Rupert	SR5	DR5	R5	9	1-R5-9	0.15055
1	2	LARSA	Rupert	SR5	DR5	R5	10	1-R5-10	0.1495
1	2	LARSA	Rupert	SR5	DR5	R5	11	1-R5-11	0.09155
1	2	LARSA	Rupert	SR5	DR5	R5	12	1-R5-12	0.1513
1	2	LARSA	Rupert	SR5	DR5	R5	13	1-R5-13	0.09995
1	2	LARSA	Rupert	SR5	DR5	R5	14	1-R5-14	0.08752
1	2	LARSA	Rupert	SR5	DR5	R5	15	1-R5-15	0.13015
1	2	LARSA	Rupert	SR5	DR5	R5	16	1-R5-16	0.1198
1	2	LARSA	Rupert	SR5	DR5	R5	17	1-R5-17	0.09545
1	2	LARSA	Rupert	SR5	DR5	R5	18	1-R5-18	0.09635
1	2	LARSA	Rupert	SR5	DR5	R5	19	1-R5-19	0.09065
1	2	LARSA	Rupert	SR5	DR5	R5	20	1-R5-20	0.08975
1	2	LARSA	Rupert	SR6	DR6	R6	1	1-R6-1	0.11895
1	2	LARSA	Rupert	SR6	DR6	R6	2	1-R6-2	0.08895
1	2	LARSA	Rupert	SR6	DR6	R6	3	1-R6-3	0.0777
1	2	LARSA	Rupert	SR6	DR6	R6	4	1-R6-4	0.07335
1	2	LARSA	Rupert	SR6	DR6	R6	5	1-R6-5	0.09285
1	2	LARSA	Rupert	SR6	DR6	R6	6	1-R6-6	0.0938
1	2	LARSA	Rupert	SR6	DR6	R6	7	1-R6-7	0.08685
1	2	LARSA	Rupert	SR6	DR6	R6	8	1-R6-8	0.1226
1	2	LARSA	Rupert	SR6	DR6	R6	9	1-R6-9	0.10825
1	2	LARSA	Rupert	SR6	DR6	R6	10	1-R6-10	0.19455
1	2	LARSA	Rupert	SR6	DR6	R6	11	1-R6-11	0.1104
1	2	LARSA	Rupert	SR6	DR6	R6	12	1-R6-12	0.0859
1	2	LARSA	Rupert	SR6	DR6	R6	13	1-R6-13	0.08065
1	2	LARSA	Rupert	SR6	DR6	R6	14	1-R6-14	0.136
1	2	LARSA	Rupert	SR6	DR6	R6	15	1-R6-15	0.0897
1	2	LARSA	Rupert	SR6	DR6	R6	16	1-R6-16	0.1276
1	2	LARSA	Rupert	SR6	DR6	R6	17	1-R6-17	0.0795
1	2	LARSA	Rupert	SR6	DR6	R6	18	1-R6-18	0.1063
1	2	LARSA	Rupert	SR6	DR6	R6	19	1-R6-19	0.14355
1	2	LARSA	Rupert	SR6	DR6	R6	20	1-R6-20	0.1361
1	2	LARSA	Rupert	SR7	DR7	R7	1	1-R7-1	0.0829
1	2	LARSA	Rupert	SR7	DR7	R7	2	1-R7-2	0.138
1	2	LARSA	Rupert	SR7	DR7	R7	3	1-R7-3	0.0811
1	2	LARSA	Rupert	SR7	DR7	R7	4	1-R7-4	0.0785
1	2	LARSA	Rupert	SR7	DR7	R7	5	1-R7-5	0.1439
1	2	LARSA	Rupert	SR7	DR7	R7	6	1-R7-6	0.1206
1	2	LARSA	Rupert	SR7	DR7	R7	7	1-R7-7	0.1205
1	2	LARSA	Rupert	SR7	DR7	R7	8	1-R7-8	0.1674
1	2	LARSA	Rupert	SR7	DR7	R7	9	1-R7-9	0.08715
1	2	LARSA	Rupert	SR7	DR7	R7	10	1-R7-10	0.20825
1	2	LARSA	Rupert	SR7	DR7	R7	11	1-R7-11	0.1171
1	2	LARSA	Rupert	SR7	DR7	R7	12	1-R7-12	0.1004
1	2	LARSA	Rupert	SR7	DR7	R7	13	1-R7-13	0.07865
1	2	LARSA	Rupert	SR7	DR7	R7	14	1-R7-14	0.08675
1	2	LARSA	Rupert	SR7	DR7	R7	15	1-R7-15	0.06495
1	2	LARSA	Rupert	SR7	DR7	R7	16	1-R7-16	0.14045
1	2	LARSA	Rupert	SR7	DR7	R7	17	1-R7-17	0.13435
1	2	LARSA	Rupert	SR7	DR7	R7	18	1-R7-18	0.07045
1	2	LARSA	Rupert	SR7	DR7	R7	19	1-R7-19	0.15825
1	2	LARSA	Rupert	SR7	DR7	R7	20	1-R7-20	0.0946
1	2	LARSA	Rupert	SR8	DR8	R8	1	1-R8-1	0.1357
1	2	LARSA	Rupert	SR8	DR8	R8	2	1-R8-2	0.1166
1	2	LARSA	Rupert	SR8	DR8	R8	3	1-R8-3	0.1137
1	2	LARSA	Rupert	SR8	DR8	R8	4	1-R8-4	0.0825
1	2	LARSA	Rupert	SR8	DR8	R8	5	1-R8-5	0.1424
1	2	LARSA	Rupert	SR8	DR8	R8	6	1-R8-6	0.1208
1	2	LARSA	Rupert	SR8	DR8	R8	7	1-R8-7	0.1369
1	2	LARSA	Rupert	SR8	DR8	R8	8	1-R8-8	0.08605
1	2	LARSA	Rupert	SR8	DR8	R8	9	1-R8-9	0.15095
1	2	LARSA	Rupert	SR8	DR8	R8	10	1-R8-10	0.2227
1	2	LARSA	Rupert	SR8	DR8	R8	11	1-R8-11	0.16925
1	2	LARSA	Rupert	SR8	DR8	R8	12	1-R8-12	0.1402
1	2	LARSA	Rupert	SR8	DR8	R8	13	1-R8-13	0.13445
1	2	LARSA	Rupert	SR8	DR8	R8	14	1-R8-14	0.0999
1	2	LARSA	Rupert	SR8	DR8	R8	15	1-R8-15	0.1173
1	2	LARSA	Rupert	SR8	DR8	R8	16	1-R8-16	0.12445
1	2	LARSA	Rupert	SR8	DR8	R8	17	1-R8-17	0.09225
1	2	LARSA	Rupert	SR8	DR8	R8	18	1-R8-18	0.14245
1	2	LARSA	Rupert	SR8	DR8	R8	19	1-R8-19	0.11175
1	2	LARSA	Rupert	SR8	DR8	R8	20	1-R8-20	0.1587
1	2	LARSA	Rupert	SR9	DR9	R9	1	1-R9-1	0.07505
1	2	LARSA	Rupert	SR9	DR9	R9	2	1-R9-2	0.0905
1	2	LARSA	Rupert	SR9	DR9	R9	3	1-R9-3	0.0774
1	2	LARSA	Rupert	SR9	DR9	R9	4	1-R9-4	0.0987
1	2	LARSA	Rupert	SR9	DR9	R9	5	1-R9-5	0.087
1	2	LARSA	Rupert	SR9	DR9	R9	6	1-R9-6	0.0745
1	2	LARSA	Rupert	SR9	DR9	R9	7	1-R9-7	0.0793
1	2	LARSA	Rupert	SR9	DR9	R9	8	1-R9-8	0.0809
1	2	LARSA	Rupert	SR9	DR9	R9	9	1-R9-9	0.12225
1	2	LARSA	Rupert	SR9	DR9	R9	10	1-R9-10	0.1638
1	2	LARSA	Rupert	SR9	DR9	R9	11	1-R9-11	0.08675
1	2	LARSA	Rupert	SR9	DR9	R9	12	1-R9-12	0.08045
1	2	LARSA	Rupert	SR9	DR9	R9	13	1-R9-13	0.0929
1	2	LARSA	Rupert	SR9	DR9	R9	14	1-R9-14	0.0848
1	2	LARSA	Rupert	SR9	DR9	R9	15	1-R9-15	0.08145
1	2	LARSA	Rupert	SR9	DR9	R9	16	1-R9-16	0.08145
1	2	LARSA	Rupert	SR9	DR9	R9	17	1-R9-17	0.07805
1	2	LARSA	Rupert	SR9	DR9	R9	18	1-R9-18	0.12415
1	2	LARSA	Rupert	SR9	DR9	R9	19	1-R9-19	0.07625
1	2	LARSA	Rupert	SR9	DR9	R9	20	1-R9-20	0.08305
1	2	LARSA	Rupert	SR10	DR10	R10	1	1-R10-1	0.11535
1	2	LARSA	Rupert	SR10	DR10	R10	2	1-R10-2	0.15135
1	2	LARSA	Rupert	SR10	DR10	R10	3	1-R10-3	0.1157
1	2	LARSA	Rupert	SR10	DR10	R10	4	1-R10-4	0.1165
1	2	LARSA	Rupert	SR10	DR10	R10	5	1-R10-5	0.1591
1	2	LARSA	Rupert	SR10	DR10	R10	6	1-R10-6	0.18205
1	2	LARSA	Rupert	SR10	DR10	R10	7	1-R10-7	0.1598
1	2	LARSA	Rupert	SR10	DR10	R10	8	1-R10-8	0.1331
1	2	LARSA	Rupert	SR10	DR10	R10	9	1-R10-9	0.12635
1	2	LARSA	Rupert	SR10	DR10	R10	10	1-R10-10	0.21415
1	2	LARSA	Rupert	SR10	DR10	R10	11	1-R10-11	0.1237
1	2	LARSA	Rupert	SR10	DR10	R10	12	1-R10-12	0.15705
1	2	LARSA	Rupert	SR10	DR10	R10	13	1-R10-13	0.13595
1	2	LARSA	Rupert	SR10	DR10	R10	14	1-R10-14	0.0959
1	2	LARSA	Rupert	SR10	DR10	R10	15	1-R10-15	0.16115
1	2	LARSA	Rupert	SR10	DR10	R10	16	1-R10-16	0.14515
1	2	LARSA	Rupert	SR10	DR10	R10	17	1-R10-17	0.1584
1	2	LARSA	Rupert	SR10	DR10	R10	18	1-R10-18	0.1839
1	2	LARSA	Rupert	SR10	DR10	R10	19	1-R10-19	0.11865
1	2	LARSA	Rupert	SR10	DR10	R10	20	1-R10-20	0.141
2	4	LARSA	domestic	Sd1	Dd1	D1	1	2-D1-1	3.71
2	4	LARSA	domestic	Sd1	Dd1	D1	2	2-D1-2	1.51
2	4	LARSA	domestic	Sd1	Dd1	D1	3	2-D1-3	1.89
2	4	LARSA	domestic	Sd1	Dd1	D1	4	2-D1-4	2.97
2	4	LARSA	domestic	Sd1	Dd1	D1	5	2-D1-5	2.93
2	4	LARSA	domestic	Sd1	Dd1	D1	6	2-D1-6	2.08
2	4	LARSA	domestic	Sd1	Dd1	D1	7	2-D1-7	2.32
2	4	LARSA	domestic	Sd1	Dd1	D1	8	2-D1-8	2.31
2	4	LARSA	domestic	Sd1	Dd1	D1	9	2-D1-9	2.04
2	4	LARSA	domestic	Sd1	Dd1	D1	10	2-D1-10	1.95
2	4	LARSA	domestic	Sd1	Dd1	D1	11	2-D1-11	3.74
2	4	LARSA	domestic	Sd1	Dd1	D1	12	2-D1-12	2.62
2	4	LARSA	domestic	Sd1	Dd1	D1	13	2-D1-13	3.34
2	4	LARSA	domestic	Sd1	Dd1	D1	14	2-D1-14	3.47
2	4	LARSA	domestic	Sd1	Dd1	D1	15	2-D1-15	3.12
2	4	LARSA	domestic	Sd1	Dd1	D1	16	2-D1-16	2.19
2	4	LARSA	domestic	Sd1	Dd1	D1	17	2-D1-17	2.96
2	4	LARSA	domestic	Sd1	Dd1	D1	18	2-D1-18	3.48
2	4	LARSA	domestic	Sd1	Dd1	D1	19	2-D1-19	3.67
2	4	LARSA	domestic	Sd1	Dd1	D1	20	2-D1-20	3.79
2	4	LARSA	domestic	Sd1	Dd1	D1	21	2-D1-21	1.62
2	4	LARSA	domestic	Sd1	Dd1	D1	22	2-D1-22	1.67
2	4	LARSA	domestic	Sd1	Dd1	D1	23	2-D1-23	1.66
2	4	LARSA	domestic	Sd1	Dd1	D1	24	2-D1-24	2.79
2	4	LARSA	domestic	Sd1	Dd1	D1	25	2-D1-25	1.89
2	4	LARSA	domestic	Sd1	Dd1	D1	26	2-D1-26	1.41
2	4	LARSA	domestic	Sd1	Dd1	D1	27	2-D1-27	2.63
2	4	LARSA	domestic	Sd1	Dd1	D1	28	2-D1-28	3.17
2	4	LARSA	domestic	Sd1	Dd1	D1	29	2-D1-29	1.81
2	4	LARSA	domestic	Sd1	Dd1	D1	30	2-D1-30	1.98
2	4	LARSA	domestic	Sd1	Dd1	D1	31	2-D1-31	3.35
2	4	LARSA	domestic	Sd1	Dd1	D1	32	2-D1-32	2.77
2	4	LARSA	domestic	Sd1	Dd1	D1	33	2-D1-33	3.04
2	4	LARSA	domestic	Sd1	Dd1	D1	34	2-D1-34	3.41
2	4	LARSA	domestic	Sd1	Dd1	D1	35	2-D1-35	2.72
2	4	LARSA	domestic	Sd1	Dd1	D1	36	2-D1-36	2.32
2	4	LARSA	domestic	Sd1	Dd1	D1	37	2-D1-37	2.48
2	4	LARSA	domestic	Sd1	Dd1	D1	38	2-D1-38	1.89
2	4	LARSA	domestic	Sd1	Dd1	D1	39	2-D1-39	1.54
2	4	LARSA	domestic	Sd1	Dd1	D1	40	2-D1-40	1.69
2	4	LARSA	domestic	Sd1	Dd1	D1	41	2-D1-41	3.54
2	4	LARSA	domestic	Sd1	Dd1	D1	42	2-D1-42	1.99
2	4	LARSA	domestic	Sd1	Dd1	D1	43	2-D1-43	2.32
2	4	LARSA	domestic	Sd1	Dd1	D1	44	2-D1-44	3.87
2	4	LARSA	domestic	Sd1	Dd1	D1	45	2-D1-45	2.18
2	4	LARSA	domestic	Sd1	Dd1	D1	46	2-D1-46	2.5
2	4	LARSA	domestic	Sd1	Dd1	D1	47	2-D1-47	2.16
2	4	LARSA	domestic	Sd1	Dd1	D1	48	2-D1-48	2.22
2	4	LARSA	domestic	Sd1	Dd1	D1	49	2-D1-49	4.27
2	4	LARSA	domestic	Sd1	Dd1	D1	50	2-D1-50	3
2	4	LARSA	domestic	Sd2	Dd2	D2	1	2-D2-1	2.23
2	4	LARSA	domestic	Sd2	Dd2	D2	2	2-D2-2	2.7
2	4	LARSA	domestic	Sd2	Dd2	D2	3	2-D2-3	1.54
2	4	LARSA	domestic	Sd2	Dd2	D2	4	2-D2-4	1.31
2	4	LARSA	domestic	Sd2	Dd2	D2	5	2-D2-5	2.02
2	4	LARSA	domestic	Sd2	Dd2	D2	6	2-D2-6	0.67
2	4	LARSA	domestic	Sd2	Dd2	D2	7	2-D2-7	1.45
2	4	LARSA	domestic	Sd2	Dd2	D2	8	2-D2-8	1.39
2	4	LARSA	domestic	Sd2	Dd2	D2	9	2-D2-9	1.83
2	4	LARSA	domestic	Sd2	Dd2	D2	10	2-D2-10	1.79
2	4	LARSA	domestic	Sd2	Dd2	D2	11	2-D2-11	2.02
2	4	LARSA	domestic	Sd2	Dd2	D2	12	2-D2-12	1.35
2	4	LARSA	domestic	Sd2	Dd2	D2	13	2-D2-13	2.23
2	4	LARSA	domestic	Sd2	Dd2	D2	14	2-D2-14	1.97
2	4	LARSA	domestic	Sd2	Dd2	D2	15	2-D2-15	2.25
2	4	LARSA	domestic	Sd2	Dd2	D2	16	2-D2-16	1.37
2	4	LARSA	domestic	Sd2	Dd2	D2	17	2-D2-17	2.15
2	4	LARSA	domestic	Sd2	Dd2	D2	18	2-D2-18	2.41
2	4	LARSA	domestic	Sd2	Dd2	D2	19	2-D2-19	1.23
2	4	LARSA	domestic	Sd2	Dd2	D2	20	2-D2-20	1.84
2	4	LARSA	domestic	Sd2	Dd2	D2	21	2-D2-21	1.88
2	4	LARSA	domestic	Sd2	Dd2	D2	22	2-D2-22	1.76
2	4	LARSA	domestic	Sd2	Dd2	D2	23	2-D2-23	2.08
2	4	LARSA	domestic	Sd2	Dd2	D2	24	2-D2-24	1.97
2	4	LARSA	domestic	Sd2	Dd2	D2	25	2-D2-25	2.02
2	4	LARSA	domestic	Sd2	Dd2	D2	26	2-D2-26	2.01
2	4	LARSA	domestic	Sd2	Dd2	D2	27	2-D2-27	2.23
2	4	LARSA	domestic	Sd2	Dd2	D2	28	2-D2-28	2.02
2	4	LARSA	domestic	Sd2	Dd2	D2	29	2-D2-29	2.31
2	4	LARSA	domestic	Sd2	Dd2	D2	30	2-D2-30	1.43
2	4	LARSA	domestic	Sd2	Dd2	D2	31	2-D2-31	2.43
2	4	LARSA	domestic	Sd2	Dd2	D2	32	2-D2-32	1.24
2	4	LARSA	domestic	Sd2	Dd2	D2	33	2-D2-33	2
2	4	LARSA	domestic	Sd2	Dd2	D2	34	2-D2-34	2.13
2	4	LARSA	domestic	Sd2	Dd2	D2	35	2-D2-35	2.86
2	4	LARSA	domestic	Sd2	Dd2	D2	36	2-D2-36	2.02
2	4	LARSA	domestic	Sd2	Dd2	D2	37	2-D2-37	1.81
2	4	LARSA	domestic	Sd2	Dd2	D2	38	2-D2-38	2.33
2	4	LARSA	domestic	Sd2	Dd2	D2	39	2-D2-39	1.74
2	4	LARSA	domestic	Sd2	Dd2	D2	40	2-D2-40	1.6
2	4	LARSA	domestic	Sd2	Dd2	D2	41	2-D2-41	1.74
2	4	LARSA	domestic	Sd2	Dd2	D2	42	2-D2-42	2
2	4	LARSA	domestic	Sd2	Dd2	D2	43	2-D2-43	1.96
2	4	LARSA	domestic	Sd2	Dd2	D2	44	2-D2-44	2.2
2	4	LARSA	domestic	Sd2	Dd2	D2	45	2-D2-45	1.99
2	4	LARSA	domestic	Sd2	Dd2	D2	46	2-D2-46	1.81
2	4	LARSA	domestic	Sd2	Dd2	D2	47	2-D2-47	1.96
2	4	LARSA	domestic	Sd2	Dd2	D2	48	2-D2-48	2.01
2	4	LARSA	domestic	Sd2	Dd2	D2	49	2-D2-49	1.89
2	4	LARSA	domestic	Sd2	Dd2	D2	50	2-D2-50	1.52
2	4	LARSA	domestic	Sd3	Dd3	D3	1	2-D3-1	2.91
2	4	LARSA	domestic	Sd3	Dd3	D3	2	2-D3-2	2.07
2	4	LARSA	domestic	Sd3	Dd3	D3	3	2-D3-3	3.19
2	4	LARSA	domestic	Sd3	Dd3	D3	4	2-D3-4	2.27
2	4	LARSA	domestic	Sd3	Dd3	D3	5	2-D3-5	3.57
2	4	LARSA	domestic	Sd3	Dd3	D3	6	2-D3-6	2.55
2	4	LARSA	domestic	Sd3	Dd3	D3	7	2-D3-7	2.85
2	4	LARSA	domestic	Sd3	Dd3	D3	8	2-D3-8	4.02
2	4	LARSA	domestic	Sd3	Dd3	D3	9	2-D3-9	3.85
2	4	LARSA	domestic	Sd3	Dd3	D3	10	2-D3-10	1.96
2	4	LARSA	domestic	Sd3	Dd3	D3	11	2-D3-11	2.8
2	4	LARSA	domestic	Sd3	Dd3	D3	12	2-D3-12	1.99
2	4	LARSA	domestic	Sd3	Dd3	D3	13	2-D3-13	1.9
2	4	LARSA	domestic	Sd3	Dd3	D3	14	2-D3-14	1.54
2	4	LARSA	domestic	Sd3	Dd3	D3	15	2-D3-15	2.39
2	4	LARSA	domestic	Sd3	Dd3	D3	16	2-D3-16	3.48
2	4	LARSA	domestic	Sd3	Dd3	D3	17	2-D3-17	1.49
2	4	LARSA	domestic	Sd3	Dd3	D3	18	2-D3-18	2.06
2	4	LARSA	domestic	Sd3	Dd3	D3	19	2-D3-19	1.82
2	4	LARSA	domestic	Sd3	Dd3	D3	20	2-D3-20	4.04
2	4	LARSA	domestic	Sd3	Dd3	D3	21	2-D3-21	2.56
2	4	LARSA	domestic	Sd3	Dd3	D3	22	2-D3-22	3.4
2	4	LARSA	domestic	Sd3	Dd3	D3	23	2-D3-23	3.36
2	4	LARSA	domestic	Sd3	Dd3	D3	24	2-D3-24	2.35
2	4	LARSA	domestic	Sd3	Dd3	D3	25	2-D3-25	1.85
2	4	LARSA	domestic	Sd3	Dd3	D3	26	2-D3-26	2.27
2	4	LARSA	domestic	Sd3	Dd3	D3	27	2-D3-27	1.91
2	4	LARSA	domestic	Sd3	Dd3	D3	28	2-D3-28	1.98
2	4	LARSA	domestic	Sd3	Dd3	D3	29	2-D3-29	2.2
2	4	LARSA	domestic	Sd3	Dd3	D3	30	2-D3-30	1.53
2	4	LARSA	domestic	Sd3	Dd3	D3	31	2-D3-31	1.91
2	4	LARSA	domestic	Sd3	Dd3	D3	32	2-D3-32	4.11
2	4	LARSA	domestic	Sd3	Dd3	D3	33	2-D3-33	2.89
2	4	LARSA	domestic	Sd3	Dd3	D3	34	2-D3-34	1.82
2	4	LARSA	domestic	Sd3	Dd3	D3	35	2-D3-35	4.26
2	4	LARSA	domestic	Sd3	Dd3	D3	36	2-D3-36	4.54
2	4	LARSA	domestic	Sd3	Dd3	D3	37	2-D3-37	3.47
2	4	LARSA	domestic	Sd3	Dd3	D3	38	2-D3-38	3.14
2	4	LARSA	domestic	Sd3	Dd3	D3	39	2-D3-39	3.78
2	4	LARSA	domestic	Sd3	Dd3	D3	40	2-D3-40	2.88
2	4	LARSA	domestic	Sd3	Dd3	D3	41	2-D3-41	1.78
2	4	LARSA	domestic	Sd3	Dd3	D3	42	2-D3-42	2.23
2	4	LARSA	domestic	Sd3	Dd3	D3	43	2-D3-43	2.25
2	4	LARSA	domestic	Sd3	Dd3	D3	44	2-D3-44	3.13
2	4	LARSA	domestic	Sd3	Dd3	D3	45	2-D3-45	3.31
2	4	LARSA	domestic	Sd3	Dd3	D3	46	2-D3-46	4.05
2	4	LARSA	domestic	Sd3	Dd3	D3	47	2-D3-47	4.56
2	4	LARSA	domestic	Sd3	Dd3	D3	48	2-D3-48	3.86
2	4	LARSA	domestic	Sd3	Dd3	D3	49	2-D3-49	1.88
2	4	LARSA	domestic	Sd3	Dd3	D3	50	2-D3-50	2.75
2	4	LARSA	domestic	Sd4	Dd4	D4	1	2-D4-1	2.24
2	4	LARSA	domestic	Sd4	Dd4	D4	2	2-D4-2	2.11
2	4	LARSA	domestic	Sd4	Dd4	D4	3	2-D4-3	2.23
2	4	LARSA	domestic	Sd4	Dd4	D4	4	2-D4-4	2.61
2	4	LARSA	domestic	Sd4	Dd4	D4	5	2-D4-5	1.7
2	4	LARSA	domestic	Sd4	Dd4	D4	6	2-D4-6	2.62
2	4	LARSA	domestic	Sd4	Dd4	D4	7	2-D4-7	2.23
2	4	LARSA	domestic	Sd4	Dd4	D4	8	2-D4-8	2.33
2	4	LARSA	domestic	Sd4	Dd4	D4	9	2-D4-9	3.36
2	4	LARSA	domestic	Sd4	Dd4	D4	10	2-D4-10	2.33
2	4	LARSA	domestic	Sd4	Dd4	D4	11	2-D4-11	3.23
2	4	LARSA	domestic	Sd4	Dd4	D4	12	2-D4-12	2.29
2	4	LARSA	domestic	Sd4	Dd4	D4	13	2-D4-13	1.81
2	4	LARSA	domestic	Sd4	Dd4	D4	14	2-D4-14	2.7
2	4	LARSA	domestic	Sd4	Dd4	D4	15	2-D4-15	1.87
2	4	LARSA	domestic	Sd4	Dd4	D4	16	2-D4-16	2.66
2	4	LARSA	domestic	Sd4	Dd4	D4	17	2-D4-17	2.04
2	4	LARSA	domestic	Sd4	Dd4	D4	18	2-D4-18	1.72
2	4	LARSA	domestic	Sd4	Dd4	D4	19	2-D4-19	3.19
2	4	LARSA	domestic	Sd4	Dd4	D4	20	2-D4-20	2.39
2	4	LARSA	domestic	Sd4	Dd4	D4	21	2-D4-21	2.89
2	4	LARSA	domestic	Sd4	Dd4	D4	22	2-D4-22	1.91
2	4	LARSA	domestic	Sd4	Dd4	D4	23	2-D4-23	2.53
2	4	LARSA	domestic	Sd4	Dd4	D4	24	2-D4-24	1.71
2	4	LARSA	domestic	Sd4	Dd4	D4	25	2-D4-25	1.92
2	4	LARSA	domestic	Sd4	Dd4	D4	26	2-D4-26	2.14
2	4	LARSA	domestic	Sd4	Dd4	D4	27	2-D4-27	2.84
2	4	LARSA	domestic	Sd4	Dd4	D4	28	2-D4-28	2.65
2	4	LARSA	domestic	Sd4	Dd4	D4	29	2-D4-29	1.8
2	4	LARSA	domestic	Sd4	Dd4	D4	30	2-D4-30	2.58
2	4	LARSA	domestic	Sd4	Dd4	D4	31	2-D4-31	2.3
2	4	LARSA	domestic	Sd4	Dd4	D4	32	2-D4-32	2.65
2	4	LARSA	domestic	Sd4	Dd4	D4	33	2-D4-33	1.85
2	4	LARSA	domestic	Sd4	Dd4	D4	34	2-D4-34	2.24
2	4	LARSA	domestic	Sd4	Dd4	D4	35	2-D4-35	1.98
2	4	LARSA	domestic	Sd4	Dd4	D4	36	2-D4-36	1.84
2	4	LARSA	domestic	Sd4	Dd4	D4	37	2-D4-37	1.79
2	4	LARSA	domestic	Sd4	Dd4	D4	38	2-D4-38	2.01
2	4	LARSA	domestic	Sd4	Dd4	D4	39	2-D4-39	2.84
2	4	LARSA	domestic	Sd4	Dd4	D4	40	2-D4-40	3.34
2	4	LARSA	domestic	Sd4	Dd4	D4	41	2-D4-41	2.64
2	4	LARSA	domestic	Sd4	Dd4	D4	42	2-D4-42	2.04
2	4	LARSA	domestic	Sd4	Dd4	D4	43	2-D4-43	1.99
2	4	LARSA	domestic	Sd4	Dd4	D4	44	2-D4-44	2.41
2	4	LARSA	domestic	Sd4	Dd4	D4	45	2-D4-45	1.83
2	4	LARSA	domestic	Sd4	Dd4	D4	46	2-D4-46	2.05
2	4	LARSA	domestic	Sd4	Dd4	D4	47	2-D4-47	3.68
2	4	LARSA	domestic	Sd4	Dd4	D4	48	2-D4-48	3.46
2	4	LARSA	domestic	Sd4	Dd4	D4	49	2-D4-49	2.18
2	4	LARSA	domestic	Sd4	Dd4	D4	50	2-D4-50	2.08
2	4	LARSA	domestic	Sd5	Dd5	D5	1	2-D5-1	1.51
2	4	LARSA	domestic	Sd5	Dd5	D5	2	2-D5-2	2.86
2	4	LARSA	domestic	Sd5	Dd5	D5	3	2-D5-3	3.2
2	4	LARSA	domestic	Sd5	Dd5	D5	4	2-D5-4	1.68
2	4	LARSA	domestic	Sd5	Dd5	D5	5	2-D5-5	1.83
2	4	LARSA	domestic	Sd5	Dd5	D5	6	2-D5-6	2.6
2	4	LARSA	domestic	Sd5	Dd5	D5	7	2-D5-7	1.79
2	4	LARSA	domestic	Sd5	Dd5	D5	8	2-D5-8	1.54
2	4	LARSA	domestic	Sd5	Dd5	D5	9	2-D5-9	2.98
2	4	LARSA	domestic	Sd5	Dd5	D5	10	2-D5-10	2.44
2	4	LARSA	domestic	Sd5	Dd5	D5	11	2-D5-11	2.74
2	4	LARSA	domestic	Sd5	Dd5	D5	12	2-D5-12	2.1
2	4	LARSA	domestic	Sd5	Dd5	D5	13	2-D5-13	3.04
2	4	LARSA	domestic	Sd5	Dd5	D5	14	2-D5-14	2.52
2	4	LARSA	domestic	Sd5	Dd5	D5	15	2-D5-15	2.45
2	4	LARSA	domestic	Sd5	Dd5	D5	16	2-D5-16	1.91
2	4	LARSA	domestic	Sd5	Dd5	D5	17	2-D5-17	1.64
2	4	LARSA	domestic	Sd5	Dd5	D5	18	2-D5-18	4.11
2	4	LARSA	domestic	Sd5	Dd5	D5	19	2-D5-19	2.27
2	4	LARSA	domestic	Sd5	Dd5	D5	20	2-D5-20	1.95
2	4	LARSA	domestic	Sd5	Dd5	D5	21	2-D5-21	3.37
2	4	LARSA	domestic	Sd5	Dd5	D5	22	2-D5-22	2.95
2	4	LARSA	domestic	Sd5	Dd5	D5	23	2-D5-23	1.91
2	4	LARSA	domestic	Sd5	Dd5	D5	24	2-D5-24	1.79
2	4	LARSA	domestic	Sd5	Dd5	D5	25	2-D5-25	1.95
2	4	LARSA	domestic	Sd5	Dd5	D5	26	2-D5-26	2.61
2	4	LARSA	domestic	Sd5	Dd5	D5	27	2-D5-27	2.11
2	4	LARSA	domestic	Sd5	Dd5	D5	28	2-D5-28	2.13
2	4	LARSA	domestic	Sd5	Dd5	D5	29	2-D5-29	1.91
2	4	LARSA	domestic	Sd5	Dd5	D5	30	2-D5-30	2.61
2	4	LARSA	domestic	Sd5	Dd5	D5	31	2-D5-31	3.4
2	4	LARSA	domestic	Sd5	Dd5	D5	32	2-D5-32	2.53
2	4	LARSA	domestic	Sd5	Dd5	D5	33	2-D5-33	2.25
2	4	LARSA	domestic	Sd5	Dd5	D5	34	2-D5-34	2.14
2	4	LARSA	domestic	Sd5	Dd5	D5	35	2-D5-35	2.2
2	4	LARSA	domestic	Sd5	Dd5	D5	36	2-D5-36	2.93
2	4	LARSA	domestic	Sd5	Dd5	D5	37	2-D5-37	4.11
2	4	LARSA	domestic	Sd5	Dd5	D5	38	2-D5-38	3.04
2	4	LARSA	domestic	Sd5	Dd5	D5	39	2-D5-39	2.29
2	4	LARSA	domestic	Sd5	Dd5	D5	40	2-D5-40	2.14
2	4	LARSA	domestic	Sd5	Dd5	D5	41	2-D5-41	2.23
2	4	LARSA	domestic	Sd5	Dd5	D5	42	2-D5-42	2.29
2	4	LARSA	domestic	Sd5	Dd5	D5	43	2-D5-43	1.85
2	4	LARSA	domestic	Sd5	Dd5	D5	44	2-D5-44	2.74
2	4	LARSA	domestic	Sd5	Dd5	D5	45	2-D5-45	2.49
2	4	LARSA	domestic	Sd5	Dd5	D5	46	2-D5-46	1.71
2	4	LARSA	domestic	Sd5	Dd5	D5	47	2-D5-47	2.17
2	4	LARSA	domestic	Sd5	Dd5	D5	48	2-D5-48	2.79
2	4	LARSA	domestic	Sd5	Dd5	D5	49	2-D5-49	1.96
2	4	LARSA	domestic	Sd5	Dd5	D5	50	2-D5-50	1.45
2	4	LARSA	domestic	Sd6	Dd6	D6	1	2-D6-1	3.1
2	4	LARSA	domestic	Sd6	Dd6	D6	2	2-D6-2	2.53
2	4	LARSA	domestic	Sd6	Dd6	D6	3	2-D6-3	2.25
2	4	LARSA	domestic	Sd6	Dd6	D6	4	2-D6-4	2.49
2	4	LARSA	domestic	Sd6	Dd6	D6	5	2-D6-5	3.53
2	4	LARSA	domestic	Sd6	Dd6	D6	6	2-D6-6	2.87
2	4	LARSA	domestic	Sd6	Dd6	D6	7	2-D6-7	2.01
2	4	LARSA	domestic	Sd6	Dd6	D6	8	2-D6-8	3.95
2	4	LARSA	domestic	Sd6	Dd6	D6	9	2-D6-9	2.65
2	4	LARSA	domestic	Sd6	Dd6	D6	10	2-D6-10	4.54
2	4	LARSA	domestic	Sd6	Dd6	D6	11	2-D6-11	2.18
2	4	LARSA	domestic	Sd6	Dd6	D6	12	2-D6-12	2.61
2	4	LARSA	domestic	Sd6	Dd6	D6	13	2-D6-13	2.28
2	4	LARSA	domestic	Sd6	Dd6	D6	14	2-D6-14	2.53
2	4	LARSA	domestic	Sd6	Dd6	D6	15	2-D6-15	2.13
2	4	LARSA	domestic	Sd6	Dd6	D6	16	2-D6-16	2.4
2	4	LARSA	domestic	Sd6	Dd6	D6	17	2-D6-17	2.16
2	4	LARSA	domestic	Sd6	Dd6	D6	18	2-D6-18	1.74
2	4	LARSA	domestic	Sd6	Dd6	D6	19	2-D6-19	1.93
2	4	LARSA	domestic	Sd6	Dd6	D6	20	2-D6-20	3.14
2	4	LARSA	domestic	Sd6	Dd6	D6	21	2-D6-21	2.22
2	4	LARSA	domestic	Sd6	Dd6	D6	22	2-D6-22	1.7
2	4	LARSA	domestic	Sd6	Dd6	D6	23	2-D6-23	2.81
2	4	LARSA	domestic	Sd6	Dd6	D6	24	2-D6-24	1.59
2	4	LARSA	domestic	Sd6	Dd6	D6	25	2-D6-25	2.55
2	4	LARSA	domestic	Sd6	Dd6	D6	26	2-D6-26	2.43
2	4	LARSA	domestic	Sd6	Dd6	D6	27	2-D6-27	1.9
2	4	LARSA	domestic	Sd6	Dd6	D6	28	2-D6-28	2.05
2	4	LARSA	domestic	Sd6	Dd6	D6	29	2-D6-29	0.99
2	4	LARSA	domestic	Sd6	Dd6	D6	30	2-D6-30	2.11
2	4	LARSA	domestic	Sd6	Dd6	D6	31	2-D6-31	2.25
2	4	LARSA	domestic	Sd6	Dd6	D6	32	2-D6-32	2.38
2	4	LARSA	domestic	Sd6	Dd6	D6	33	2-D6-33	3.08
2	4	LARSA	domestic	Sd6	Dd6	D6	34	2-D6-34	2.01
2	4	LARSA	domestic	Sd6	Dd6	D6	35	2-D6-35	2.41
2	4	LARSA	domestic	Sd6	Dd6	D6	36	2-D6-36	3.88
2	4	LARSA	domestic	Sd6	Dd6	D6	37	2-D6-37	3.46
2	4	LARSA	domestic	Sd6	Dd6	D6	38	2-D6-38	2.16
2	4	LARSA	domestic	Sd6	Dd6	D6	39	2-D6-39	1.59
2	4	LARSA	domestic	Sd6	Dd6	D6	40	2-D6-40	4.21
2	4	LARSA	domestic	Sd6	Dd6	D6	41	2-D6-41	1.97
2	4	LARSA	domestic	Sd6	Dd6	D6	42	2-D6-42	3.9
2	4	LARSA	domestic	Sd6	Dd6	D6	43	2-D6-43	3.2
2	4	LARSA	domestic	Sd6	Dd6	D6	44	2-D6-44	2.85
2	4	LARSA	domestic	Sd6	Dd6	D6	45	2-D6-45	2.35
2	4	LARSA	domestic	Sd6	Dd6	D6	46	2-D6-46	2.41
2	4	LARSA	domestic	Sd6	Dd6	D6	47	2-D6-47	2.31
2	4	LARSA	domestic	Sd6	Dd6	D6	48	2-D6-48	2.46
2	4	LARSA	domestic	Sd6	Dd6	D6	49	2-D6-49	2.23
2	4	LARSA	domestic	Sd6	Dd6	D6	50	2-D6-50	2.57
2	4	LARSA	domestic	Sd7	Dd7	D7	1	2-D7-1	3.16
2	4	LARSA	domestic	Sd7	Dd7	D7	2	2-D7-2	2.95
2	4	LARSA	domestic	Sd7	Dd7	D7	3	2-D7-3	3.99
2	4	LARSA	domestic	Sd7	Dd7	D7	4	2-D7-4	2.31
2	4	LARSA	domestic	Sd7	Dd7	D7	5	2-D7-5	2.2
2	4	LARSA	domestic	Sd7	Dd7	D7	6	2-D7-6	2.91
2	4	LARSA	domestic	Sd7	Dd7	D7	7	2-D7-7	1.93
2	4	LARSA	domestic	Sd7	Dd7	D7	8	2-D7-8	1.89
2	4	LARSA	domestic	Sd7	Dd7	D7	9	2-D7-9	1.68
2	4	LARSA	domestic	Sd7	Dd7	D7	10	2-D7-10	3.38
2	4	LARSA	domestic	Sd7	Dd7	D7	11	2-D7-11	1.89
2	4	LARSA	domestic	Sd7	Dd7	D7	12	2-D7-12	1.91
2	4	LARSA	domestic	Sd7	Dd7	D7	13	2-D7-13	2.27
2	4	LARSA	domestic	Sd7	Dd7	D7	14	2-D7-14	3.14
2	4	LARSA	domestic	Sd7	Dd7	D7	15	2-D7-15	2.54
2	4	LARSA	domestic	Sd7	Dd7	D7	16	2-D7-16	2.59
2	4	LARSA	domestic	Sd7	Dd7	D7	17	2-D7-17	4.35
2	4	LARSA	domestic	Sd7	Dd7	D7	18	2-D7-18	2.4
2	4	LARSA	domestic	Sd7	Dd7	D7	19	2-D7-19	4.58
2	4	LARSA	domestic	Sd7	Dd7	D7	20	2-D7-20	3.15
2	4	LARSA	domestic	Sd7	Dd7	D7	21	2-D7-21	2.88
2	4	LARSA	domestic	Sd7	Dd7	D7	22	2-D7-22	2.6
2	4	LARSA	domestic	Sd7	Dd7	D7	23	2-D7-23	1.97
2	4	LARSA	domestic	Sd7	Dd7	D7	24	2-D7-24	1.97
2	4	LARSA	domestic	Sd7	Dd7	D7	25	2-D7-25	2.13
2	4	LARSA	domestic	Sd7	Dd7	D7	26	2-D7-26	3.48
2	4	LARSA	domestic	Sd7	Dd7	D7	27	2-D7-27	2.07
2	4	LARSA	domestic	Sd7	Dd7	D7	28	2-D7-28	2.19
2	4	LARSA	domestic	Sd7	Dd7	D7	29	2-D7-29	1.97
2	4	LARSA	domestic	Sd7	Dd7	D7	30	2-D7-30	3.28
2	4	LARSA	domestic	Sd7	Dd7	D7	31	2-D7-31	2.26
2	4	LARSA	domestic	Sd7	Dd7	D7	32	2-D7-32	2.95
2	4	LARSA	domestic	Sd7	Dd7	D7	33	2-D7-33	1.97
2	4	LARSA	domestic	Sd7	Dd7	D7	34	2-D7-34	2.13
2	4	LARSA	domestic	Sd7	Dd7	D7	35	2-D7-35	2.42
2	4	LARSA	domestic	Sd7	Dd7	D7	36	2-D7-36	4.05
2	4	LARSA	domestic	Sd7	Dd7	D7	37	2-D7-37	1.99
2	4	LARSA	domestic	Sd7	Dd7	D7	38	2-D7-38	1.78
2	4	LARSA	domestic	Sd7	Dd7	D7	39	2-D7-39	2.76
2	4	LARSA	domestic	Sd7	Dd7	D7	40	2-D7-40	2.03
2	4	LARSA	domestic	Sd7	Dd7	D7	41	2-D7-41	2.34
2	4	LARSA	domestic	Sd7	Dd7	D7	42	2-D7-42	1.81
2	4	LARSA	domestic	Sd7	Dd7	D7	43	2-D7-43	3.61
2	4	LARSA	domestic	Sd7	Dd7	D7	44	2-D7-44	2.01
2	4	LARSA	domestic	Sd7	Dd7	D7	45	2-D7-45	2.1
2	4	LARSA	domestic	Sd7	Dd7	D7	46	2-D7-46	2.14
2	4	LARSA	domestic	Sd7	Dd7	D7	47	2-D7-47	1.85
2	4	LARSA	domestic	Sd7	Dd7	D7	48	2-D7-48	1.08
2	4	LARSA	domestic	Sd7	Dd7	D7	49	2-D7-49	3.36
2	4	LARSA	domestic	Sd7	Dd7	D7	50	2-D7-50	3.84
2	4	LARSA	domestic	Sd8	Dd8	D8	1	2-D8-1	1.94
2	4	LARSA	domestic	Sd8	Dd8	D8	2	2-D8-2	2.24
2	4	LARSA	domestic	Sd8	Dd8	D8	3	2-D8-3	1.84
2	4	LARSA	domestic	Sd8	Dd8	D8	4	2-D8-4	2.7
2	4	LARSA	domestic	Sd8	Dd8	D8	5	2-D8-5	2.19
2	4	LARSA	domestic	Sd8	Dd8	D8	6	2-D8-6	2.32
2	4	LARSA	domestic	Sd8	Dd8	D8	7	2-D8-7	2.12
2	4	LARSA	domestic	Sd8	Dd8	D8	8	2-D8-8	2.42
2	4	LARSA	domestic	Sd8	Dd8	D8	9	2-D8-9	1.82
2	4	LARSA	domestic	Sd8	Dd8	D8	10	2-D8-10	3.53
2	4	LARSA	domestic	Sd8	Dd8	D8	11	2-D8-11	2.16
2	4	LARSA	domestic	Sd8	Dd8	D8	12	2-D8-12	2.3
2	4	LARSA	domestic	Sd8	Dd8	D8	13	2-D8-13	1.79
2	4	LARSA	domestic	Sd8	Dd8	D8	14	2-D8-14	2.62
2	4	LARSA	domestic	Sd8	Dd8	D8	15	2-D8-15	1.96
2	4	LARSA	domestic	Sd8	Dd8	D8	16	2-D8-16	2.76
2	4	LARSA	domestic	Sd8	Dd8	D8	17	2-D8-17	2.25
2	4	LARSA	domestic	Sd8	Dd8	D8	18	2-D8-18	2.17
2	4	LARSA	domestic	Sd8	Dd8	D8	19	2-D8-19	1.71
2	4	LARSA	domestic	Sd8	Dd8	D8	20	2-D8-20	2.18
2	4	LARSA	domestic	Sd8	Dd8	D8	21	2-D8-21	1.77
2	4	LARSA	domestic	Sd8	Dd8	D8	22	2-D8-22	2.8
2	4	LARSA	domestic	Sd8	Dd8	D8	23	2-D8-23	1.94
2	4	LARSA	domestic	Sd8	Dd8	D8	24	2-D8-24	1.46
2	4	LARSA	domestic	Sd8	Dd8	D8	25	2-D8-25	1.57
2	4	LARSA	domestic	Sd8	Dd8	D8	26	2-D8-26	2.54
2	4	LARSA	domestic	Sd8	Dd8	D8	27	2-D8-27	2.36
2	4	LARSA	domestic	Sd8	Dd8	D8	28	2-D8-28	1.68
2	4	LARSA	domestic	Sd8	Dd8	D8	29	2-D8-29	3.61
2	4	LARSA	domestic	Sd8	Dd8	D8	30	2-D8-30	1.87
2	4	LARSA	domestic	Sd8	Dd8	D8	31	2-D8-31	2.04
2	4	LARSA	domestic	Sd8	Dd8	D8	32	2-D8-32	3.12
2	4	LARSA	domestic	Sd8	Dd8	D8	33	2-D8-33	3.42
2	4	LARSA	domestic	Sd8	Dd8	D8	34	2-D8-34	3.19
2	4	LARSA	domestic	Sd8	Dd8	D8	35	2-D8-35	2.69
2	4	LARSA	domestic	Sd8	Dd8	D8	36	2-D8-36	1.79
2	4	LARSA	domestic	Sd8	Dd8	D8	37	2-D8-37	2.08
2	4	LARSA	domestic	Sd8	Dd8	D8	38	2-D8-38	1.52
2	4	LARSA	domestic	Sd8	Dd8	D8	39	2-D8-39	3.15
2	4	LARSA	domestic	Sd8	Dd8	D8	40	2-D8-40	2.09
2	4	LARSA	domestic	Sd8	Dd8	D8	41	2-D8-41	1.97
2	4	LARSA	domestic	Sd8	Dd8	D8	42	2-D8-42	3.09
2	4	LARSA	domestic	Sd8	Dd8	D8	43	2-D8-43	1.64
2	4	LARSA	domestic	Sd8	Dd8	D8	44	2-D8-44	2.87
2	4	LARSA	domestic	Sd8	Dd8	D8	45	2-D8-45	2.03
2	4	LARSA	domestic	Sd8	Dd8	D8	46	2-D8-46	3.5
2	4	LARSA	domestic	Sd8	Dd8	D8	47	2-D8-47	3.72
2	4	LARSA	domestic	Sd8	Dd8	D8	48	2-D8-48	3.99
2	4	LARSA	domestic	Sd8	Dd8	D8	49	2-D8-49	1.92
2	4	LARSA	domestic	Sd8	Dd8	D8	50	2-D8-50	1.79
2	4	LARSA	domestic	Sd9	Dd9	D9	1	2-D9-1	2.84
2	4	LARSA	domestic	Sd9	Dd9	D9	2	2-D9-2	2.04
2	4	LARSA	domestic	Sd9	Dd9	D9	3	2-D9-3	1.88
2	4	LARSA	domestic	Sd9	Dd9	D9	4	2-D9-4	1.75
2	4	LARSA	domestic	Sd9	Dd9	D9	5	2-D9-5	1.98
2	4	LARSA	domestic	Sd9	Dd9	D9	6	2-D9-6	2.3
2	4	LARSA	domestic	Sd9	Dd9	D9	7	2-D9-7	1.74
2	4	LARSA	domestic	Sd9	Dd9	D9	8	2-D9-8	1.72
2	4	LARSA	domestic	Sd9	Dd9	D9	9	2-D9-9	1.57
2	4	LARSA	domestic	Sd9	Dd9	D9	10	2-D9-10	2.05
2	4	LARSA	domestic	Sd9	Dd9	D9	11	2-D9-11	2.27
2	4	LARSA	domestic	Sd9	Dd9	D9	12	2-D9-12	2.37
2	4	LARSA	domestic	Sd9	Dd9	D9	13	2-D9-13	2.42
2	4	LARSA	domestic	Sd9	Dd9	D9	14	2-D9-14	2.2
2	4	LARSA	domestic	Sd9	Dd9	D9	15	2-D9-15	2.23
2	4	LARSA	domestic	Sd9	Dd9	D9	16	2-D9-16	0.92
2	4	LARSA	domestic	Sd9	Dd9	D9	17	2-D9-17	1.94
2	4	LARSA	domestic	Sd9	Dd9	D9	18	2-D9-18	1.54
2	4	LARSA	domestic	Sd9	Dd9	D9	19	2-D9-19	1.63
2	4	LARSA	domestic	Sd9	Dd9	D9	20	2-D9-20	2.2
2	4	LARSA	domestic	Sd9	Dd9	D9	21	2-D9-21	1.49
2	4	LARSA	domestic	Sd9	Dd9	D9	22	2-D9-22	2.15
2	4	LARSA	domestic	Sd9	Dd9	D9	23	2-D9-23	2.04
2	4	LARSA	domestic	Sd9	Dd9	D9	24	2-D9-24	2.62
2	4	LARSA	domestic	Sd9	Dd9	D9	25	2-D9-25	2.13
2	4	LARSA	domestic	Sd9	Dd9	D9	26	2-D9-26	2.41
2	4	LARSA	domestic	Sd9	Dd9	D9	27	2-D9-27	1.92
2	4	LARSA	domestic	Sd9	Dd9	D9	28	2-D9-28	2.67
2	4	LARSA	domestic	Sd9	Dd9	D9	29	2-D9-29	2.07
2	4	LARSA	domestic	Sd9	Dd9	D9	30	2-D9-30	1.48
2	4	LARSA	domestic	Sd9	Dd9	D9	31	2-D9-31	1.94
2	4	LARSA	domestic	Sd9	Dd9	D9	32	2-D9-32	2.36
2	4	LARSA	domestic	Sd9	Dd9	D9	33	2-D9-33	1.81
2	4	LARSA	domestic	Sd9	Dd9	D9	34	2-D9-34	1.71
2	4	LARSA	domestic	Sd9	Dd9	D9	35	2-D9-35	1.83
2	4	LARSA	domestic	Sd9	Dd9	D9	36	2-D9-36	1.76
2	4	LARSA	domestic	Sd9	Dd9	D9	37	2-D9-37	2
2	4	LARSA	domestic	Sd9	Dd9	D9	38	2-D9-38	2.25
2	4	LARSA	domestic	Sd9	Dd9	D9	39	2-D9-39	2.39
2	4	LARSA	domestic	Sd9	Dd9	D9	40	2-D9-40	3.52
2	4	LARSA	domestic	Sd9	Dd9	D9	41	2-D9-41	2.44
2	4	LARSA	domestic	Sd9	Dd9	D9	42	2-D9-42	1.88
2	4	LARSA	domestic	Sd9	Dd9	D9	43	2-D9-43	3.84
2	4	LARSA	domestic	Sd9	Dd9	D9	44	2-D9-44	1.77
2	4	LARSA	domestic	Sd9	Dd9	D9	45	2-D9-45	1.69
2	4	LARSA	domestic	Sd9	Dd9	D9	46	2-D9-46	2.03
2	4	LARSA	domestic	Sd9	Dd9	D9	47	2-D9-47	2.65
2	4	LARSA	domestic	Sd9	Dd9	D9	48	2-D9-48	2.44
2	4	LARSA	domestic	Sd9	Dd9	D9	49	2-D9-49	2.16
2	4	LARSA	domestic	Sd9	Dd9	D9	50	2-D9-50	2.13
2	4	LARSA	domestic	Sd10	Dd10	D10	1	2-D10-1	1.71
2	4	LARSA	domestic	Sd10	Dd10	D10	2	2-D10-2	1.62
2	4	LARSA	domestic	Sd10	Dd10	D10	3	2-D10-3	1.39
2	4	LARSA	domestic	Sd10	Dd10	D10	4	2-D10-4	1.95
2	4	LARSA	domestic	Sd10	Dd10	D10	5	2-D10-5	2.04
2	4	LARSA	domestic	Sd10	Dd10	D10	6	2-D10-6	2.04
2	4	LARSA	domestic	Sd10	Dd10	D10	7	2-D10-7	1.65
2	4	LARSA	domestic	Sd10	Dd10	D10	8	2-D10-8	3.16
2	4	LARSA	domestic	Sd10	Dd10	D10	9	2-D10-9	1.84
2	4	LARSA	domestic	Sd10	Dd10	D10	10	2-D10-10	1.43
2	4	LARSA	domestic	Sd10	Dd10	D10	11	2-D10-11	1.49
2	4	LARSA	domestic	Sd10	Dd10	D10	12	2-D10-12	1.55
2	4	LARSA	domestic	Sd10	Dd10	D10	13	2-D10-13	1.9
2	4	LARSA	domestic	Sd10	Dd10	D10	14	2-D10-14	1.97
2	4	LARSA	domestic	Sd10	Dd10	D10	15	2-D10-15	2.8
2	4	LARSA	domestic	Sd10	Dd10	D10	16	2-D10-16	1.79
2	4	LARSA	domestic	Sd10	Dd10	D10	17	2-D10-17	1.71
2	4	LARSA	domestic	Sd10	Dd10	D10	18	2-D10-18	1.94
2	4	LARSA	domestic	Sd10	Dd10	D10	19	2-D10-19	2.1
2	4	LARSA	domestic	Sd10	Dd10	D10	20	2-D10-20	1.56
2	4	LARSA	domestic	Sd10	Dd10	D10	21	2-D10-21	1.63
2	4	LARSA	domestic	Sd10	Dd10	D10	22	2-D10-22	1.34
2	4	LARSA	domestic	Sd10	Dd10	D10	23	2-D10-23	1.41
2	4	LARSA	domestic	Sd10	Dd10	D10	24	2-D10-24	2.01
2	4	LARSA	domestic	Sd10	Dd10	D10	25	2-D10-25	1.77
2	4	LARSA	domestic	Sd10	Dd10	D10	26	2-D10-26	1.78
2	4	LARSA	domestic	Sd10	Dd10	D10	27	2-D10-27	1.95
2	4	LARSA	domestic	Sd10	Dd10	D10	28	2-D10-28	1.78
2	4	LARSA	domestic	Sd10	Dd10	D10	29	2-D10-29	1.55
2	4	LARSA	domestic	Sd10	Dd10	D10	30	2-D10-30	2.02
2	4	LARSA	domestic	Sd10	Dd10	D10	31	2-D10-31	1.97
2	4	LARSA	domestic	Sd10	Dd10	D10	32	2-D10-32	1.58
2	4	LARSA	domestic	Sd10	Dd10	D10	33	2-D10-33	1.54
2	4	LARSA	domestic	Sd10	Dd10	D10	34	2-D10-34	3.29
2	4	LARSA	domestic	Sd10	Dd10	D10	35	2-D10-35	1.89
2	4	LARSA	domestic	Sd10	Dd10	D10	36	2-D10-36	1.76
2	4	LARSA	domestic	Sd10	Dd10	D10	37	2-D10-37	1.83
2	4	LARSA	domestic	Sd10	Dd10	D10	38	2-D10-38	1.63
2	4	LARSA	domestic	Sd10	Dd10	D10	39	2-D10-39	2.1
2	4	LARSA	domestic	Sd10	Dd10	D10	40	2-D10-40	1.77
2	4	LARSA	domestic	Sd10	Dd10	D10	41	2-D10-41	0.65
2	4	LARSA	domestic	Sd10	Dd10	D10	42	2-D10-42	1.77
2	4	LARSA	domestic	Sd10	Dd10	D10	43	2-D10-43	1.64
2	4	LARSA	domestic	Sd10	Dd10	D10	44	2-D10-44	3.3
2	4	LARSA	domestic	Sd10	Dd10	D10	45	2-D10-45	1.68
2	4	LARSA	domestic	Sd10	Dd10	D10	46	2-D10-46	1.5
2	4	LARSA	domestic	Sd10	Dd10	D10	47	2-D10-47	2.01
2	4	LARSA	domestic	Sd10	Dd10	D10	48	2-D10-48	1.97
2	4	LARSA	domestic	Sd10	Dd10	D10	49	2-D10-49	3.37
2	4	LARSA	domestic	Sd10	Dd10	D10	50	2-D10-50	1.4
2	4	LARSA	Laval	SL1	DL1	L1	1	2-L1-1	2.06
2	4	LARSA	Laval	SL1	DL1	L1	2	2-L1-2	1.63
2	4	LARSA	Laval	SL1	DL1	L1	3	2-L1-3	1.55
2	4	LARSA	Laval	SL1	DL1	L1	4	2-L1-4	1.76
2	4	LARSA	Laval	SL1	DL1	L1	5	2-L1-5	1.64
2	4	LARSA	Laval	SL1	DL1	L1	6	2-L1-6	2.24
2	4	LARSA	Laval	SL1	DL1	L1	7	2-L1-7	2.04
2	4	LARSA	Laval	SL1	DL1	L1	8	2-L1-8	1.21
2	4	LARSA	Laval	SL1	DL1	L1	9	2-L1-9	1.88
2	4	LARSA	Laval	SL1	DL1	L1	10	2-L1-10	1.41
2	4	LARSA	Laval	SL1	DL1	L1	11	2-L1-11	2.21
2	4	LARSA	Laval	SL1	DL1	L1	12	2-L1-12	1.93
2	4	LARSA	Laval	SL1	DL1	L1	13	2-L1-13	1.87
2	4	LARSA	Laval	SL1	DL1	L1	14	2-L1-14	1.5
2	4	LARSA	Laval	SL1	DL1	L1	15	2-L1-15	1.48
2	4	LARSA	Laval	SL1	DL1	L1	16	2-L1-16	1.5
2	4	LARSA	Laval	SL1	DL1	L1	17	2-L1-17	1.41
2	4	LARSA	Laval	SL1	DL1	L1	18	2-L1-18	1.43
2	4	LARSA	Laval	SL1	DL1	L1	19	2-L1-19	1.79
2	4	LARSA	Laval	SL1	DL1	L1	20	2-L1-20	2.13
2	4	LARSA	Laval	SL1	DL1	L1	21	2-L1-21	2.04
2	4	LARSA	Laval	SL1	DL1	L1	22	2-L1-22	1.84
2	4	LARSA	Laval	SL1	DL1	L1	23	2-L1-23	1.63
2	4	LARSA	Laval	SL1	DL1	L1	24	2-L1-24	2.25
2	4	LARSA	Laval	SL1	DL1	L1	25	2-L1-25	2.04
2	4	LARSA	Laval	SL1	DL1	L1	26	2-L1-26	2.08
2	4	LARSA	Laval	SL1	DL1	L1	27	2-L1-27	1.63
2	4	LARSA	Laval	SL1	DL1	L1	28	2-L1-28	1.72
2	4	LARSA	Laval	SL1	DL1	L1	29	2-L1-29	1.88
2	4	LARSA	Laval	SL1	DL1	L1	30	2-L1-30	2.21
2	4	LARSA	Laval	SL1	DL1	L1	31	2-L1-31	1.94
2	4	LARSA	Laval	SL1	DL1	L1	32	2-L1-32	1.88
2	4	LARSA	Laval	SL1	DL1	L1	33	2-L1-33	2.22
2	4	LARSA	Laval	SL1	DL1	L1	34	2-L1-34	1.59
2	4	LARSA	Laval	SL1	DL1	L1	35	2-L1-35	2.82
2	4	LARSA	Laval	SL1	DL1	L1	36	2-L1-36	1.6
2	4	LARSA	Laval	SL1	DL1	L1	37	2-L1-37	1.97
2	4	LARSA	Laval	SL1	DL1	L1	38	2-L1-38	1.75
2	4	LARSA	Laval	SL1	DL1	L1	39	2-L1-39	1.84
2	4	LARSA	Laval	SL1	DL1	L1	40	2-L1-40	1.97
2	4	LARSA	Laval	SL1	DL1	L1	41	2-L1-41	2.18
2	4	LARSA	Laval	SL1	DL1	L1	42	2-L1-42	2.06
2	4	LARSA	Laval	SL1	DL1	L1	43	2-L1-43	1.97
2	4	LARSA	Laval	SL1	DL1	L1	44	2-L1-44	1.91
2	4	LARSA	Laval	SL1	DL1	L1	45	2-L1-45	2.34
2	4	LARSA	Laval	SL1	DL1	L1	46	2-L1-46	2.21
2	4	LARSA	Laval	SL1	DL1	L1	47	2-L1-47	1.79
2	4	LARSA	Laval	SL1	DL1	L1	48	2-L1-48	1.66
2	4	LARSA	Laval	SL1	DL1	L1	49	2-L1-49	2.13
2	4	LARSA	Laval	SL1	DL1	L1	50	2-L1-50	1.66
2	4	LARSA	Laval	SL2	DL2	L2	1	2-L2-1	2.34
2	4	LARSA	Laval	SL2	DL2	L2	2	2-L2-2	1.69
2	4	LARSA	Laval	SL2	DL2	L2	3	2-L2-3	2.01
2	4	LARSA	Laval	SL2	DL2	L2	4	2-L2-4	2.08
2	4	LARSA	Laval	SL2	DL2	L2	5	2-L2-5	1.47
2	4	LARSA	Laval	SL2	DL2	L2	6	2-L2-6	1.52
2	4	LARSA	Laval	SL2	DL2	L2	7	2-L2-7	1.75
2	4	LARSA	Laval	SL2	DL2	L2	8	2-L2-8	1.23
2	4	LARSA	Laval	SL2	DL2	L2	9	2-L2-9	2.3
2	4	LARSA	Laval	SL2	DL2	L2	10	2-L2-10	1.54
2	4	LARSA	Laval	SL2	DL2	L2	11	2-L2-11	1.86
2	4	LARSA	Laval	SL2	DL2	L2	12	2-L2-12	2.05
2	4	LARSA	Laval	SL2	DL2	L2	13	2-L2-13	1.79
2	4	LARSA	Laval	SL2	DL2	L2	14	2-L2-14	1.85
2	4	LARSA	Laval	SL2	DL2	L2	15	2-L2-15	2.07
2	4	LARSA	Laval	SL2	DL2	L2	16	2-L2-16	1.53
2	4	LARSA	Laval	SL2	DL2	L2	17	2-L2-17	1.3
2	4	LARSA	Laval	SL2	DL2	L2	18	2-L2-18	2.06
2	4	LARSA	Laval	SL2	DL2	L2	19	2-L2-19	1.36
2	4	LARSA	Laval	SL2	DL2	L2	20	2-L2-20	2.7
2	4	LARSA	Laval	SL2	DL2	L2	21	2-L2-21	1.03
2	4	LARSA	Laval	SL2	DL2	L2	22	2-L2-22	1.73
2	4	LARSA	Laval	SL2	DL2	L2	23	2-L2-23	1.8
2	4	LARSA	Laval	SL2	DL2	L2	24	2-L2-24	1.55
2	4	LARSA	Laval	SL2	DL2	L2	25	2-L2-25	1.64
2	4	LARSA	Laval	SL2	DL2	L2	26	2-L2-26	1.25
2	4	LARSA	Laval	SL2	DL2	L2	27	2-L2-27	1.35
2	4	LARSA	Laval	SL2	DL2	L2	28	2-L2-28	2.01
2	4	LARSA	Laval	SL2	DL2	L2	29	2-L2-29	1.27
2	4	LARSA	Laval	SL2	DL2	L2	30	2-L2-30	1.95
2	4	LARSA	Laval	SL2	DL2	L2	31	2-L2-31	1.95
2	4	LARSA	Laval	SL2	DL2	L2	32	2-L2-32	1.76
2	4	LARSA	Laval	SL2	DL2	L2	33	2-L2-33	1.07
2	4	LARSA	Laval	SL2	DL2	L2	34	2-L2-34	1.91
2	4	LARSA	Laval	SL2	DL2	L2	35	2-L2-35	2.38
2	4	LARSA	Laval	SL2	DL2	L2	36	2-L2-36	1.81
2	4	LARSA	Laval	SL2	DL2	L2	37	2-L2-37	1.12
2	4	LARSA	Laval	SL2	DL2	L2	38	2-L2-38	1.51
2	4	LARSA	Laval	SL2	DL2	L2	39	2-L2-39	1.57
2	4	LARSA	Laval	SL2	DL2	L2	40	2-L2-40	1.68
2	4	LARSA	Laval	SL2	DL2	L2	41	2-L2-41	1.51
2	4	LARSA	Laval	SL2	DL2	L2	42	2-L2-42	1.53
2	4	LARSA	Laval	SL2	DL2	L2	43	2-L2-43	1.81
2	4	LARSA	Laval	SL2	DL2	L2	44	2-L2-44	2.1
2	4	LARSA	Laval	SL2	DL2	L2	45	2-L2-45	1.23
2	4	LARSA	Laval	SL2	DL2	L2	46	2-L2-46	1.93
2	4	LARSA	Laval	SL2	DL2	L2	47	2-L2-47	2.17
2	4	LARSA	Laval	SL2	DL2	L2	48	2-L2-48	1.87
2	4	LARSA	Laval	SL2	DL2	L2	49	2-L2-49	1.32
2	4	LARSA	Laval	SL2	DL2	L2	50	2-L2-50	1.44
2	4	LARSA	Laval	SL3	DL3	L3	1	2-L3-1	1.63
2	4	LARSA	Laval	SL3	DL3	L3	2	2-L3-2	1.74
2	4	LARSA	Laval	SL3	DL3	L3	3	2-L3-3	1.72
2	4	LARSA	Laval	SL3	DL3	L3	4	2-L3-4	1.12
2	4	LARSA	Laval	SL3	DL3	L3	5	2-L3-5	1.72
2	4	LARSA	Laval	SL3	DL3	L3	6	2-L3-6	1.57
2	4	LARSA	Laval	SL3	DL3	L3	7	2-L3-7	1.88
2	4	LARSA	Laval	SL3	DL3	L3	8	2-L3-8	1.57
2	4	LARSA	Laval	SL3	DL3	L3	9	2-L3-9	2
2	4	LARSA	Laval	SL3	DL3	L3	10	2-L3-10	1.59
2	4	LARSA	Laval	SL3	DL3	L3	11	2-L3-11	1.77
2	4	LARSA	Laval	SL3	DL3	L3	12	2-L3-12	2.97
2	4	LARSA	Laval	SL3	DL3	L3	13	2-L3-13	2.47
2	4	LARSA	Laval	SL3	DL3	L3	14	2-L3-14	1.31
2	4	LARSA	Laval	SL3	DL3	L3	15	2-L3-15	1.11
2	4	LARSA	Laval	SL3	DL3	L3	16	2-L3-16	1.81
2	4	LARSA	Laval	SL3	DL3	L3	17	2-L3-17	1.6
2	4	LARSA	Laval	SL3	DL3	L3	18	2-L3-18	0.91
2	4	LARSA	Laval	SL3	DL3	L3	19	2-L3-19	1.94
2	4	LARSA	Laval	SL3	DL3	L3	20	2-L3-20	1.78
2	4	LARSA	Laval	SL3	DL3	L3	21	2-L3-21	1.79
2	4	LARSA	Laval	SL3	DL3	L3	22	2-L3-22	1.48
2	4	LARSA	Laval	SL3	DL3	L3	23	2-L3-23	1.81
2	4	LARSA	Laval	SL3	DL3	L3	24	2-L3-24	1.7
2	4	LARSA	Laval	SL3	DL3	L3	25	2-L3-25	2.05
2	4	LARSA	Laval	SL3	DL3	L3	26	2-L3-26	1.46
2	4	LARSA	Laval	SL3	DL3	L3	27	2-L3-27	2
2	4	LARSA	Laval	SL3	DL3	L3	28	2-L3-28	1.23
2	4	LARSA	Laval	SL3	DL3	L3	29	2-L3-29	1.62
2	4	LARSA	Laval	SL3	DL3	L3	30	2-L3-30	1.4
2	4	LARSA	Laval	SL3	DL3	L3	31	2-L3-31	1.97
2	4	LARSA	Laval	SL3	DL3	L3	32	2-L3-32	2.18
2	4	LARSA	Laval	SL3	DL3	L3	33	2-L3-33	0.85
2	4	LARSA	Laval	SL3	DL3	L3	34	2-L3-34	1.53
2	4	LARSA	Laval	SL3	DL3	L3	35	2-L3-35	1.51
2	4	LARSA	Laval	SL3	DL3	L3	36	2-L3-36	1.94
2	4	LARSA	Laval	SL3	DL3	L3	37	2-L3-37	1.26
2	4	LARSA	Laval	SL3	DL3	L3	38	2-L3-38	1.72
2	4	LARSA	Laval	SL3	DL3	L3	39	2-L3-39	1.38
2	4	LARSA	Laval	SL3	DL3	L3	40	2-L3-40	1.64
2	4	LARSA	Laval	SL3	DL3	L3	41	2-L3-41	2.15
2	4	LARSA	Laval	SL3	DL3	L3	42	2-L3-42	1.74
2	4	LARSA	Laval	SL3	DL3	L3	43	2-L3-43	1.25
2	4	LARSA	Laval	SL3	DL3	L3	44	2-L3-44	1.47
2	4	LARSA	Laval	SL3	DL3	L3	45	2-L3-45	1.7
2	4	LARSA	Laval	SL3	DL3	L3	46	2-L3-46	2.36
2	4	LARSA	Laval	SL3	DL3	L3	47	2-L3-47	1.83
2	4	LARSA	Laval	SL3	DL3	L3	48	2-L3-48	1.77
2	4	LARSA	Laval	SL3	DL3	L3	49	2-L3-49	1.65
2	4	LARSA	Laval	SL3	DL3	L3	50	2-L3-50	2.16
2	4	LARSA	Laval	SL4	DL4	L4	1	2-L4-1	2
2	4	LARSA	Laval	SL4	DL4	L4	2	2-L4-2	1.43
2	4	LARSA	Laval	SL4	DL4	L4	3	2-L4-3	1.84
2	4	LARSA	Laval	SL4	DL4	L4	4	2-L4-4	1.56
2	4	LARSA	Laval	SL4	DL4	L4	5	2-L4-5	1.81
2	4	LARSA	Laval	SL4	DL4	L4	6	2-L4-6	1.73
2	4	LARSA	Laval	SL4	DL4	L4	7	2-L4-7	1.8
2	4	LARSA	Laval	SL4	DL4	L4	8	2-L4-8	2.45
2	4	LARSA	Laval	SL4	DL4	L4	9	2-L4-9	1.7
2	4	LARSA	Laval	SL4	DL4	L4	10	2-L4-10	1.69
2	4	LARSA	Laval	SL4	DL4	L4	11	2-L4-11	2.13
2	4	LARSA	Laval	SL4	DL4	L4	12	2-L4-12	1.48
2	4	LARSA	Laval	SL4	DL4	L4	13	2-L4-13	2.14
2	4	LARSA	Laval	SL4	DL4	L4	14	2-L4-14	1.38
2	4	LARSA	Laval	SL4	DL4	L4	15	2-L4-15	2.24
2	4	LARSA	Laval	SL4	DL4	L4	16	2-L4-16	1.73
2	4	LARSA	Laval	SL4	DL4	L4	17	2-L4-17	1.31
2	4	LARSA	Laval	SL4	DL4	L4	18	2-L4-18	1.57
2	4	LARSA	Laval	SL4	DL4	L4	19	2-L4-19	0.99
2	4	LARSA	Laval	SL4	DL4	L4	20	2-L4-20	1.71
2	4	LARSA	Laval	SL4	DL4	L4	21	2-L4-21	1.81
2	4	LARSA	Laval	SL4	DL4	L4	22	2-L4-22	1.13
2	4	LARSA	Laval	SL4	DL4	L4	23	2-L4-23	1.94
2	4	LARSA	Laval	SL4	DL4	L4	24	2-L4-24	1.6
2	4	LARSA	Laval	SL4	DL4	L4	25	2-L4-25	1.71
2	4	LARSA	Laval	SL4	DL4	L4	26	2-L4-26	1.1
2	4	LARSA	Laval	SL4	DL4	L4	27	2-L4-27	1.89
2	4	LARSA	Laval	SL4	DL4	L4	28	2-L4-28	1.7
2	4	LARSA	Laval	SL4	DL4	L4	29	2-L4-29	2.19
2	4	LARSA	Laval	SL4	DL4	L4	30	2-L4-30	2.86
2	4	LARSA	Laval	SL4	DL4	L4	31	2-L4-31	1.73
2	4	LARSA	Laval	SL4	DL4	L4	32	2-L4-32	1.79
2	4	LARSA	Laval	SL4	DL4	L4	33	2-L4-33	1.96
2	4	LARSA	Laval	SL4	DL4	L4	34	2-L4-34	2.07
2	4	LARSA	Laval	SL4	DL4	L4	35	2-L4-35	2.05
2	4	LARSA	Laval	SL4	DL4	L4	36	2-L4-36	1.9
2	4	LARSA	Laval	SL4	DL4	L4	37	2-L4-37	1.92
2	4	LARSA	Laval	SL4	DL4	L4	38	2-L4-38	3
2	4	LARSA	Laval	SL4	DL4	L4	39	2-L4-39	1.97
2	4	LARSA	Laval	SL4	DL4	L4	40	2-L4-40	1.53
2	4	LARSA	Laval	SL4	DL4	L4	41	2-L4-41	2.03
2	4	LARSA	Laval	SL4	DL4	L4	42	2-L4-42	1.64
2	4	LARSA	Laval	SL4	DL4	L4	43	2-L4-43	1.93
2	4	LARSA	Laval	SL4	DL4	L4	44	2-L4-44	2.38
2	4	LARSA	Laval	SL4	DL4	L4	45	2-L4-45	2.05
2	4	LARSA	Laval	SL4	DL4	L4	46	2-L4-46	1.9
2	4	LARSA	Laval	SL4	DL4	L4	47	2-L4-47	1.09
2	4	LARSA	Laval	SL4	DL4	L4	48	2-L4-48	1.9
2	4	LARSA	Laval	SL4	DL4	L4	49	2-L4-49	2.01
2	4	LARSA	Laval	SL4	DL4	L4	50	2-L4-50	1.37
2	4	LARSA	Laval	SL5	DL5	L5	1	2-L5-1	1.8
2	4	LARSA	Laval	SL5	DL5	L5	2	2-L5-2	1.92
2	4	LARSA	Laval	SL5	DL5	L5	3	2-L5-3	1.78
2	4	LARSA	Laval	SL5	DL5	L5	4	2-L5-4	2.59
2	4	LARSA	Laval	SL5	DL5	L5	5	2-L5-5	1.64
2	4	LARSA	Laval	SL5	DL5	L5	6	2-L5-6	1.52
2	4	LARSA	Laval	SL5	DL5	L5	7	2-L5-7	1.51
2	4	LARSA	Laval	SL5	DL5	L5	8	2-L5-8	1.51
2	4	LARSA	Laval	SL5	DL5	L5	9	2-L5-9	2.34
2	4	LARSA	Laval	SL5	DL5	L5	10	2-L5-10	1.4
2	4	LARSA	Laval	SL5	DL5	L5	11	2-L5-11	1.41
2	4	LARSA	Laval	SL5	DL5	L5	12	2-L5-12	1.9
2	4	LARSA	Laval	SL5	DL5	L5	13	2-L5-13	1.62
2	4	LARSA	Laval	SL5	DL5	L5	14	2-L5-14	1.92
2	4	LARSA	Laval	SL5	DL5	L5	15	2-L5-15	2.2
2	4	LARSA	Laval	SL5	DL5	L5	16	2-L5-16	1.47
2	4	LARSA	Laval	SL5	DL5	L5	17	2-L5-17	1.7
2	4	LARSA	Laval	SL5	DL5	L5	18	2-L5-18	2.06
2	4	LARSA	Laval	SL5	DL5	L5	19	2-L5-19	1.59
2	4	LARSA	Laval	SL5	DL5	L5	20	2-L5-20	2.22
2	4	LARSA	Laval	SL5	DL5	L5	21	2-L5-21	2.02
2	4	LARSA	Laval	SL5	DL5	L5	22	2-L5-22	1.62
2	4	LARSA	Laval	SL5	DL5	L5	23	2-L5-23	2.23
2	4	LARSA	Laval	SL5	DL5	L5	24	2-L5-24	0.89
2	4	LARSA	Laval	SL5	DL5	L5	25	2-L5-25	1.41
2	4	LARSA	Laval	SL5	DL5	L5	26	2-L5-26	2.03
2	4	LARSA	Laval	SL5	DL5	L5	27	2-L5-27	1.88
2	4	LARSA	Laval	SL5	DL5	L5	28	2-L5-28	1.97
2	4	LARSA	Laval	SL5	DL5	L5	29	2-L5-29	1.75
2	4	LARSA	Laval	SL5	DL5	L5	30	2-L5-30	2.26
2	4	LARSA	Laval	SL5	DL5	L5	31	2-L5-31	1.85
2	4	LARSA	Laval	SL5	DL5	L5	32	2-L5-32	3.09
2	4	LARSA	Laval	SL5	DL5	L5	33	2-L5-33	1.7
2	4	LARSA	Laval	SL5	DL5	L5	34	2-L5-34	1.44
2	4	LARSA	Laval	SL5	DL5	L5	35	2-L5-35	2.16
2	4	LARSA	Laval	SL5	DL5	L5	36	2-L5-36	1.89
2	4	LARSA	Laval	SL5	DL5	L5	37	2-L5-37	1.48
2	4	LARSA	Laval	SL5	DL5	L5	38	2-L5-38	2.37
2	4	LARSA	Laval	SL5	DL5	L5	39	2-L5-39	1.97
2	4	LARSA	Laval	SL5	DL5	L5	40	2-L5-40	2.58
2	4	LARSA	Laval	SL5	DL5	L5	41	2-L5-41	1.5
2	4	LARSA	Laval	SL5	DL5	L5	42	2-L5-42	1.34
2	4	LARSA	Laval	SL5	DL5	L5	43	2-L5-43	1.42
2	4	LARSA	Laval	SL5	DL5	L5	44	2-L5-44	1.78
2	4	LARSA	Laval	SL5	DL5	L5	45	2-L5-45	1.52
2	4	LARSA	Laval	SL5	DL5	L5	46	2-L5-46	2.26
2	4	LARSA	Laval	SL5	DL5	L5	47	2-L5-47	1.37
2	4	LARSA	Laval	SL5	DL5	L5	48	2-L5-48	1.52
2	4	LARSA	Laval	SL5	DL5	L5	49	2-L5-49	1.89
2	4	LARSA	Laval	SL5	DL5	L5	50	2-L5-50	1.88
2	4	LARSA	Laval	SL6	DL6	L6	1	2-L6-1	1.69
2	4	LARSA	Laval	SL6	DL6	L6	2	2-L6-2	2.07
2	4	LARSA	Laval	SL6	DL6	L6	3	2-L6-3	1.79
2	4	LARSA	Laval	SL6	DL6	L6	4	2-L6-4	1.9
2	4	LARSA	Laval	SL6	DL6	L6	5	2-L6-5	1.04
2	4	LARSA	Laval	SL6	DL6	L6	6	2-L6-6	1.5
2	4	LARSA	Laval	SL6	DL6	L6	7	2-L6-7	1.17
2	4	LARSA	Laval	SL6	DL6	L6	8	2-L6-8	1.77
2	4	LARSA	Laval	SL6	DL6	L6	9	2-L6-9	1.26
2	4	LARSA	Laval	SL6	DL6	L6	10	2-L6-10	1.88
2	4	LARSA	Laval	SL6	DL6	L6	11	2-L6-11	2
2	4	LARSA	Laval	SL6	DL6	L6	12	2-L6-12	1.64
2	4	LARSA	Laval	SL6	DL6	L6	13	2-L6-13	1.14
2	4	LARSA	Laval	SL6	DL6	L6	14	2-L6-14	1.43
2	4	LARSA	Laval	SL6	DL6	L6	15	2-L6-15	1.58
2	4	LARSA	Laval	SL6	DL6	L6	16	2-L6-16	1.62
2	4	LARSA	Laval	SL6	DL6	L6	17	2-L6-17	1.06
2	4	LARSA	Laval	SL6	DL6	L6	18	2-L6-18	1.74
2	4	LARSA	Laval	SL6	DL6	L6	19	2-L6-19	1.22
2	4	LARSA	Laval	SL6	DL6	L6	20	2-L6-20	1.69
2	4	LARSA	Laval	SL6	DL6	L6	21	2-L6-21	1.1
2	4	LARSA	Laval	SL6	DL6	L6	22	2-L6-22	1.09
2	4	LARSA	Laval	SL6	DL6	L6	23	2-L6-23	1.54
2	4	LARSA	Laval	SL6	DL6	L6	24	2-L6-24	1.5
2	4	LARSA	Laval	SL6	DL6	L6	25	2-L6-25	1.53
2	4	LARSA	Laval	SL6	DL6	L6	26	2-L6-26	1.82
2	4	LARSA	Laval	SL6	DL6	L6	27	2-L6-27	1.45
2	4	LARSA	Laval	SL6	DL6	L6	28	2-L6-28	1.58
2	4	LARSA	Laval	SL6	DL6	L6	29	2-L6-29	1.7
2	4	LARSA	Laval	SL6	DL6	L6	30	2-L6-30	1.54
2	4	LARSA	Laval	SL6	DL6	L6	31	2-L6-31	2.73
2	4	LARSA	Laval	SL6	DL6	L6	32	2-L6-32	0.73
2	4	LARSA	Laval	SL6	DL6	L6	33	2-L6-33	1.82
2	4	LARSA	Laval	SL6	DL6	L6	34	2-L6-34	1.54
2	4	LARSA	Laval	SL6	DL6	L6	35	2-L6-35	1.5
2	4	LARSA	Laval	SL6	DL6	L6	36	2-L6-36	1.68
2	4	LARSA	Laval	SL6	DL6	L6	37	2-L6-37	1.44
2	4	LARSA	Laval	SL6	DL6	L6	38	2-L6-38	1.52
2	4	LARSA	Laval	SL6	DL6	L6	39	2-L6-39	1.77
2	4	LARSA	Laval	SL6	DL6	L6	40	2-L6-40	1.48
2	4	LARSA	Laval	SL6	DL6	L6	41	2-L6-41	1.24
2	4	LARSA	Laval	SL6	DL6	L6	42	2-L6-42	1.58
2	4	LARSA	Laval	SL6	DL6	L6	43	2-L6-43	1.59
2	4	LARSA	Laval	SL6	DL6	L6	44	2-L6-44	1.2
2	4	LARSA	Laval	SL6	DL6	L6	45	2-L6-45	1.55
2	4	LARSA	Laval	SL6	DL6	L6	46	2-L6-46	1.97
2	4	LARSA	Laval	SL6	DL6	L6	47	2-L6-47	1.59
2	4	LARSA	Laval	SL6	DL6	L6	48	2-L6-48	1.86
2	4	LARSA	Laval	SL6	DL6	L6	49	2-L6-49	1.48
2	4	LARSA	Laval	SL6	DL6	L6	50	2-L6-50	1.02
2	4	LARSA	Laval	SL7	DL7	L7	1	2-L7-1	1.22
2	4	LARSA	Laval	SL7	DL7	L7	2	2-L7-2	1.3
2	4	LARSA	Laval	SL7	DL7	L7	3	2-L7-3	2.38
2	4	LARSA	Laval	SL7	DL7	L7	4	2-L7-4	1.66
2	4	LARSA	Laval	SL7	DL7	L7	5	2-L7-5	1.86
2	4	LARSA	Laval	SL7	DL7	L7	6	2-L7-6	1.79
2	4	LARSA	Laval	SL7	DL7	L7	7	2-L7-7	2
2	4	LARSA	Laval	SL7	DL7	L7	8	2-L7-8	1.89
2	4	LARSA	Laval	SL7	DL7	L7	9	2-L7-9	1.15
2	4	LARSA	Laval	SL7	DL7	L7	10	2-L7-10	1.4
2	4	LARSA	Laval	SL7	DL7	L7	11	2-L7-11	1.41
2	4	LARSA	Laval	SL7	DL7	L7	12	2-L7-12	1.39
2	4	LARSA	Laval	SL7	DL7	L7	13	2-L7-13	1.95
2	4	LARSA	Laval	SL7	DL7	L7	14	2-L7-14	1.54
2	4	LARSA	Laval	SL7	DL7	L7	15	2-L7-15	1.71
2	4	LARSA	Laval	SL7	DL7	L7	16	2-L7-16	1.77
2	4	LARSA	Laval	SL7	DL7	L7	17	2-L7-17	1.55
2	4	LARSA	Laval	SL7	DL7	L7	18	2-L7-18	1.51
2	4	LARSA	Laval	SL7	DL7	L7	19	2-L7-19	2.22
2	4	LARSA	Laval	SL7	DL7	L7	20	2-L7-20	1.64
2	4	LARSA	Laval	SL7	DL7	L7	21	2-L7-21	1.77
2	4	LARSA	Laval	SL7	DL7	L7	22	2-L7-22	1.87
2	4	LARSA	Laval	SL7	DL7	L7	23	2-L7-23	1.09
2	4	LARSA	Laval	SL7	DL7	L7	24	2-L7-24	1.51
2	4	LARSA	Laval	SL7	DL7	L7	25	2-L7-25	1.44
2	4	LARSA	Laval	SL7	DL7	L7	26	2-L7-26	1.07
2	4	LARSA	Laval	SL7	DL7	L7	27	2-L7-27	1.62
2	4	LARSA	Laval	SL7	DL7	L7	28	2-L7-28	1.42
2	4	LARSA	Laval	SL7	DL7	L7	29	2-L7-29	1.58
2	4	LARSA	Laval	SL7	DL7	L7	30	2-L7-30	1.83
2	4	LARSA	Laval	SL7	DL7	L7	31	2-L7-31	1.57
2	4	LARSA	Laval	SL7	DL7	L7	32	2-L7-32	1.89
2	4	LARSA	Laval	SL7	DL7	L7	33	2-L7-33	1.71
2	4	LARSA	Laval	SL7	DL7	L7	34	2-L7-34	1.33
2	4	LARSA	Laval	SL7	DL7	L7	35	2-L7-35	1.86
2	4	LARSA	Laval	SL7	DL7	L7	36	2-L7-36	1.45
2	4	LARSA	Laval	SL7	DL7	L7	37	2-L7-37	1.38
2	4	LARSA	Laval	SL7	DL7	L7	38	2-L7-38	1.5
2	4	LARSA	Laval	SL7	DL7	L7	39	2-L7-39	1.02
2	4	LARSA	Laval	SL7	DL7	L7	40	2-L7-40	1.16
2	4	LARSA	Laval	SL7	DL7	L7	41	2-L7-41	1.72
2	4	LARSA	Laval	SL7	DL7	L7	42	2-L7-42	1.79
2	4	LARSA	Laval	SL7	DL7	L7	43	2-L7-43	1.41
2	4	LARSA	Laval	SL7	DL7	L7	44	2-L7-44	2.03
2	4	LARSA	Laval	SL7	DL7	L7	45	2-L7-45	2.89
2	4	LARSA	Laval	SL7	DL7	L7	46	2-L7-46	0.95
2	4	LARSA	Laval	SL7	DL7	L7	47	2-L7-47	1.72
2	4	LARSA	Laval	SL7	DL7	L7	48	2-L7-48	1.89
2	4	LARSA	Laval	SL7	DL7	L7	49	2-L7-49	2.72
2	4	LARSA	Laval	SL7	DL7	L7	50	2-L7-50	1.75
2	4	LARSA	Laval	SL8	DL8	L8	1	2-L8-1	1.75
2	4	LARSA	Laval	SL8	DL8	L8	2	2-L8-2	1.2
2	4	LARSA	Laval	SL8	DL8	L8	3	2-L8-3	2.01
2	4	LARSA	Laval	SL8	DL8	L8	4	2-L8-4	1.48
2	4	LARSA	Laval	SL8	DL8	L8	5	2-L8-5	1.33
2	4	LARSA	Laval	SL8	DL8	L8	6	2-L8-6	2.4
2	4	LARSA	Laval	SL8	DL8	L8	7	2-L8-7	1.54
2	4	LARSA	Laval	SL8	DL8	L8	8	2-L8-8	1.43
2	4	LARSA	Laval	SL8	DL8	L8	9	2-L8-9	2.13
2	4	LARSA	Laval	SL8	DL8	L8	10	2-L8-10	1.39
2	4	LARSA	Laval	SL8	DL8	L8	11	2-L8-11	1.32
2	4	LARSA	Laval	SL8	DL8	L8	12	2-L8-12	1.86
2	4	LARSA	Laval	SL8	DL8	L8	13	2-L8-13	1.38
2	4	LARSA	Laval	SL8	DL8	L8	14	2-L8-14	1.56
2	4	LARSA	Laval	SL8	DL8	L8	15	2-L8-15	1.78
2	4	LARSA	Laval	SL8	DL8	L8	16	2-L8-16	2.3
2	4	LARSA	Laval	SL8	DL8	L8	17	2-L8-17	1.46
2	4	LARSA	Laval	SL8	DL8	L8	18	2-L8-18	1.28
2	4	LARSA	Laval	SL8	DL8	L8	19	2-L8-19	2.38
2	4	LARSA	Laval	SL8	DL8	L8	20	2-L8-20	1.91
2	4	LARSA	Laval	SL8	DL8	L8	21	2-L8-21	1.69
2	4	LARSA	Laval	SL8	DL8	L8	22	2-L8-22	1.14
2	4	LARSA	Laval	SL8	DL8	L8	23	2-L8-23	1.77
2	4	LARSA	Laval	SL8	DL8	L8	24	2-L8-24	1.92
2	4	LARSA	Laval	SL8	DL8	L8	25	2-L8-25	0.97
2	4	LARSA	Laval	SL8	DL8	L8	26	2-L8-26	1.45
2	4	LARSA	Laval	SL8	DL8	L8	27	2-L8-27	1.74
2	4	LARSA	Laval	SL8	DL8	L8	28	2-L8-28	1.24
2	4	LARSA	Laval	SL8	DL8	L8	29	2-L8-29	1.08
2	4	LARSA	Laval	SL8	DL8	L8	30	2-L8-30	1.72
2	4	LARSA	Laval	SL8	DL8	L8	31	2-L8-31	1.59
2	4	LARSA	Laval	SL8	DL8	L8	32	2-L8-32	1.06
2	4	LARSA	Laval	SL8	DL8	L8	33	2-L8-33	2.03
2	4	LARSA	Laval	SL8	DL8	L8	34	2-L8-34	1.65
2	4	LARSA	Laval	SL8	DL8	L8	35	2-L8-35	1.3
2	4	LARSA	Laval	SL8	DL8	L8	36	2-L8-36	1.39
2	4	LARSA	Laval	SL8	DL8	L8	37	2-L8-37	1.72
2	4	LARSA	Laval	SL8	DL8	L8	38	2-L8-38	1.6
2	4	LARSA	Laval	SL8	DL8	L8	39	2-L8-39	2.2
2	4	LARSA	Laval	SL8	DL8	L8	40	2-L8-40	1.24
2	4	LARSA	Laval	SL8	DL8	L8	41	2-L8-41	1.78
2	4	LARSA	Laval	SL8	DL8	L8	42	2-L8-42	1.54
2	4	LARSA	Laval	SL8	DL8	L8	43	2-L8-43	1.5
2	4	LARSA	Laval	SL8	DL8	L8	44	2-L8-44	1.56
2	4	LARSA	Laval	SL8	DL8	L8	45	2-L8-45	0.98
2	4	LARSA	Laval	SL8	DL8	L8	46	2-L8-46	1.76
2	4	LARSA	Laval	SL8	DL8	L8	47	2-L8-47	2.02
2	4	LARSA	Laval	SL8	DL8	L8	48	2-L8-48	1.4
2	4	LARSA	Laval	SL8	DL8	L8	49	2-L8-49	1.43
2	4	LARSA	Laval	SL8	DL8	L8	50	2-L8-50	1.52
2	4	LARSA	Laval	SL9	DL9	L9	1	2-L9-1	2.3
2	4	LARSA	Laval	SL9	DL9	L9	2	2-L9-2	2.11
2	4	LARSA	Laval	SL9	DL9	L9	3	2-L9-3	1.55
2	4	LARSA	Laval	SL9	DL9	L9	4	2-L9-4	2.21
2	4	LARSA	Laval	SL9	DL9	L9	5	2-L9-5	1.59
2	4	LARSA	Laval	SL9	DL9	L9	6	2-L9-6	1.78
2	4	LARSA	Laval	SL9	DL9	L9	7	2-L9-7	1.9
2	4	LARSA	Laval	SL9	DL9	L9	8	2-L9-8	2.06
2	4	LARSA	Laval	SL9	DL9	L9	9	2-L9-9	1.5
2	4	LARSA	Laval	SL9	DL9	L9	10	2-L9-10	1.1
2	4	LARSA	Laval	SL9	DL9	L9	11	2-L9-11	0.99
2	4	LARSA	Laval	SL9	DL9	L9	12	2-L9-12	1.78
2	4	LARSA	Laval	SL9	DL9	L9	13	2-L9-13	2.28
2	4	LARSA	Laval	SL9	DL9	L9	14	2-L9-14	1.74
2	4	LARSA	Laval	SL9	DL9	L9	15	2-L9-15	1.68
2	4	LARSA	Laval	SL9	DL9	L9	16	2-L9-16	1.92
2	4	LARSA	Laval	SL9	DL9	L9	17	2-L9-17	1.96
2	4	LARSA	Laval	SL9	DL9	L9	18	2-L9-18	1.9
2	4	LARSA	Laval	SL9	DL9	L9	19	2-L9-19	2.01
2	4	LARSA	Laval	SL9	DL9	L9	20	2-L9-20	1.86
2	4	LARSA	Laval	SL9	DL9	L9	21	2-L9-21	1.49
2	4	LARSA	Laval	SL9	DL9	L9	22	2-L9-22	1.84
2	4	LARSA	Laval	SL9	DL9	L9	23	2-L9-23	2.18
2	4	LARSA	Laval	SL9	DL9	L9	24	2-L9-24	1.76
2	4	LARSA	Laval	SL9	DL9	L9	25	2-L9-25	1.55
2	4	LARSA	Laval	SL9	DL9	L9	26	2-L9-26	1.52
2	4	LARSA	Laval	SL9	DL9	L9	27	2-L9-27	1.22
2	4	LARSA	Laval	SL9	DL9	L9	28	2-L9-28	1.8
2	4	LARSA	Laval	SL9	DL9	L9	29	2-L9-29	2.17
2	4	LARSA	Laval	SL9	DL9	L9	30	2-L9-30	2.22
2	4	LARSA	Laval	SL9	DL9	L9	31	2-L9-31	1.48
2	4	LARSA	Laval	SL9	DL9	L9	32	2-L9-32	1.99
2	4	LARSA	Laval	SL9	DL9	L9	33	2-L9-33	2.13
2	4	LARSA	Laval	SL9	DL9	L9	34	2-L9-34	1.54
2	4	LARSA	Laval	SL9	DL9	L9	35	2-L9-35	0.87
2	4	LARSA	Laval	SL9	DL9	L9	36	2-L9-36	2.3
2	4	LARSA	Laval	SL9	DL9	L9	37	2-L9-37	1.25
2	4	LARSA	Laval	SL9	DL9	L9	38	2-L9-38	1.97
2	4	LARSA	Laval	SL9	DL9	L9	39	2-L9-39	2.12
2	4	LARSA	Laval	SL9	DL9	L9	40	2-L9-40	1.66
2	4	LARSA	Laval	SL9	DL9	L9	41	2-L9-41	1.79
2	4	LARSA	Laval	SL9	DL9	L9	42	2-L9-42	2.09
2	4	LARSA	Laval	SL9	DL9	L9	43	2-L9-43	1.98
2	4	LARSA	Laval	SL9	DL9	L9	44	2-L9-44	1.84
2	4	LARSA	Laval	SL9	DL9	L9	45	2-L9-45	1.61
2	4	LARSA	Laval	SL9	DL9	L9	46	2-L9-46	1.75
2	4	LARSA	Laval	SL9	DL9	L9	47	2-L9-47	1.56
2	4	LARSA	Laval	SL9	DL9	L9	48	2-L9-48	1.44
2	4	LARSA	Laval	SL9	DL9	L9	49	2-L9-49	2.45
2	4	LARSA	Laval	SL9	DL9	L9	50	2-L9-50	1.57
2	4	LARSA	Laval	SL10	DL10	L10	1	2-L10-1	2.07
2	4	LARSA	Laval	SL10	DL10	L10	2	2-L10-2	2.2
2	4	LARSA	Laval	SL10	DL10	L10	3	2-L10-3	1.68
2	4	LARSA	Laval	SL10	DL10	L10	4	2-L10-4	2.43
2	4	LARSA	Laval	SL10	DL10	L10	5	2-L10-5	2.07
2	4	LARSA	Laval	SL10	DL10	L10	6	2-L10-6	1.75
2	4	LARSA	Laval	SL10	DL10	L10	7	2-L10-7	1.27
2	4	LARSA	Laval	SL10	DL10	L10	8	2-L10-8	2.25
2	4	LARSA	Laval	SL10	DL10	L10	9	2-L10-9	2.01
2	4	LARSA	Laval	SL10	DL10	L10	10	2-L10-10	2.59
2	4	LARSA	Laval	SL10	DL10	L10	11	2-L10-11	2.29
2	4	LARSA	Laval	SL10	DL10	L10	12	2-L10-12	1.72
2	4	LARSA	Laval	SL10	DL10	L10	13	2-L10-13	1.47
2	4	LARSA	Laval	SL10	DL10	L10	14	2-L10-14	2.08
2	4	LARSA	Laval	SL10	DL10	L10	15	2-L10-15	1.65
2	4	LARSA	Laval	SL10	DL10	L10	16	2-L10-16	2.14
2	4	LARSA	Laval	SL10	DL10	L10	17	2-L10-17	1.81
2	4	LARSA	Laval	SL10	DL10	L10	18	2-L10-18	2.33
2	4	LARSA	Laval	SL10	DL10	L10	19	2-L10-19	2.53
2	4	LARSA	Laval	SL10	DL10	L10	20	2-L10-20	2.55
2	4	LARSA	Laval	SL10	DL10	L10	21	2-L10-21	2.01
2	4	LARSA	Laval	SL10	DL10	L10	22	2-L10-22	1.42
2	4	LARSA	Laval	SL10	DL10	L10	23	2-L10-23	1.82
2	4	LARSA	Laval	SL10	DL10	L10	24	2-L10-24	1.86
2	4	LARSA	Laval	SL10	DL10	L10	25	2-L10-25	2.15
2	4	LARSA	Laval	SL10	DL10	L10	26	2-L10-26	0.84
2	4	LARSA	Laval	SL10	DL10	L10	27	2-L10-27	1.58
2	4	LARSA	Laval	SL10	DL10	L10	28	2-L10-28	2.34
2	4	LARSA	Laval	SL10	DL10	L10	29	2-L10-29	2.19
2	4	LARSA	Laval	SL10	DL10	L10	30	2-L10-30	2.05
2	4	LARSA	Laval	SL10	DL10	L10	31	2-L10-31	1.86
2	4	LARSA	Laval	SL10	DL10	L10	32	2-L10-32	1.6
2	4	LARSA	Laval	SL10	DL10	L10	33	2-L10-33	1.71
2	4	LARSA	Laval	SL10	DL10	L10	34	2-L10-34	1.31
2	4	LARSA	Laval	SL10	DL10	L10	35	2-L10-35	1.83
2	4	LARSA	Laval	SL10	DL10	L10	36	2-L10-36	2.39
2	4	LARSA	Laval	SL10	DL10	L10	37	2-L10-37	2.3
2	4	LARSA	Laval	SL10	DL10	L10	38	2-L10-38	1.33
2	4	LARSA	Laval	SL10	DL10	L10	39	2-L10-39	2.48
2	4	LARSA	Laval	SL10	DL10	L10	40	2-L10-40	2.08
2	4	LARSA	Laval	SL10	DL10	L10	41	2-L10-41	2.4
2	4	LARSA	Laval	SL10	DL10	L10	42	2-L10-42	2.66
2	4	LARSA	Laval	SL10	DL10	L10	43	2-L10-43	2.63
2	4	LARSA	Laval	SL10	DL10	L10	44	2-L10-44	2.27
2	4	LARSA	Laval	SL10	DL10	L10	45	2-L10-45	1.69
2	4	LARSA	Laval	SL10	DL10	L10	46	2-L10-46	1.75
2	4	LARSA	Laval	SL10	DL10	L10	47	2-L10-47	1.9
2	4	LARSA	Laval	SL10	DL10	L10	48	2-L10-48	2.42
2	4	LARSA	Laval	SL10	DL10	L10	49	2-L10-49	2.31
2	4	LARSA	Laval	SL10	DL10	L10	50	2-L10-50	1.63
2	4	LARSA	Rupert	SR1	DR1	R1	1	2-R1-1	2.39
2	4	LARSA	Rupert	SR1	DR1	R1	2	2-R1-2	3.75
2	4	LARSA	Rupert	SR1	DR1	R1	3	2-R1-3	2.17
2	4	LARSA	Rupert	SR1	DR1	R1	4	2-R1-4	3.3
2	4	LARSA	Rupert	SR1	DR1	R1	5	2-R1-5	2.59
2	4	LARSA	Rupert	SR1	DR1	R1	6	2-R1-6	3.73
2	4	LARSA	Rupert	SR1	DR1	R1	7	2-R1-7	3.39
2	4	LARSA	Rupert	SR1	DR1	R1	8	2-R1-8	2.41
2	4	LARSA	Rupert	SR1	DR1	R1	9	2-R1-9	2.9
2	4	LARSA	Rupert	SR1	DR1	R1	10	2-R1-10	2.29
2	4	LARSA	Rupert	SR1	DR1	R1	11	2-R1-11	3.69
2	4	LARSA	Rupert	SR1	DR1	R1	12	2-R1-12	2.98
2	4	LARSA	Rupert	SR1	DR1	R1	13	2-R1-13	1.89
2	4	LARSA	Rupert	SR1	DR1	R1	14	2-R1-14	2.84
2	4	LARSA	Rupert	SR1	DR1	R1	15	2-R1-15	3.01
2	4	LARSA	Rupert	SR1	DR1	R1	16	2-R1-16	2.85
2	4	LARSA	Rupert	SR1	DR1	R1	17	2-R1-17	2.95
2	4	LARSA	Rupert	SR1	DR1	R1	18	2-R1-18	2.32
2	4	LARSA	Rupert	SR1	DR1	R1	19	2-R1-19	2.88
2	4	LARSA	Rupert	SR1	DR1	R1	20	2-R1-20	1.5
2	4	LARSA	Rupert	SR1	DR1	R1	21	2-R1-21	1.89
2	4	LARSA	Rupert	SR1	DR1	R1	22	2-R1-22	1.95
2	4	LARSA	Rupert	SR1	DR1	R1	23	2-R1-23	2.67
2	4	LARSA	Rupert	SR1	DR1	R1	24	2-R1-24	2.37
2	4	LARSA	Rupert	SR1	DR1	R1	25	2-R1-25	3.16
2	4	LARSA	Rupert	SR1	DR1	R1	26	2-R1-26	1.96
2	4	LARSA	Rupert	SR1	DR1	R1	27	2-R1-27	2.46
2	4	LARSA	Rupert	SR1	DR1	R1	28	2-R1-28	3.09
2	4	LARSA	Rupert	SR1	DR1	R1	29	2-R1-29	2.91
2	4	LARSA	Rupert	SR1	DR1	R1	30	2-R1-30	1.1
2	4	LARSA	Rupert	SR1	DR1	R1	31	2-R1-31	2.83
2	4	LARSA	Rupert	SR1	DR1	R1	32	2-R1-32	2.96
2	4	LARSA	Rupert	SR1	DR1	R1	33	2-R1-33	1.32
2	4	LARSA	Rupert	SR1	DR1	R1	34	2-R1-34	4.42
2	4	LARSA	Rupert	SR1	DR1	R1	35	2-R1-35	2.67
2	4	LARSA	Rupert	SR1	DR1	R1	36	2-R1-36	3.43
2	4	LARSA	Rupert	SR1	DR1	R1	37	2-R1-37	1.83
2	4	LARSA	Rupert	SR1	DR1	R1	38	2-R1-38	3.36
2	4	LARSA	Rupert	SR1	DR1	R1	39	2-R1-39	2.11
2	4	LARSA	Rupert	SR1	DR1	R1	40	2-R1-40	2.15
2	4	LARSA	Rupert	SR1	DR1	R1	41	2-R1-41	1.62
2	4	LARSA	Rupert	SR1	DR1	R1	42	2-R1-42	2.63
2	4	LARSA	Rupert	SR1	DR1	R1	43	2-R1-43	3.36
2	4	LARSA	Rupert	SR1	DR1	R1	44	2-R1-44	2.35
2	4	LARSA	Rupert	SR1	DR1	R1	45	2-R1-45	2.69
2	4	LARSA	Rupert	SR1	DR1	R1	46	2-R1-46	2.9
2	4	LARSA	Rupert	SR1	DR1	R1	47	2-R1-47	3.29
2	4	LARSA	Rupert	SR1	DR1	R1	48	2-R1-48	1.31
2	4	LARSA	Rupert	SR1	DR1	R1	49	2-R1-49	2.88
2	4	LARSA	Rupert	SR1	DR1	R1	50	2-R1-50	2.45
2	4	LARSA	Rupert	SR2	DR2	R2	1	2-R2-1	2.07
2	4	LARSA	Rupert	SR2	DR2	R2	2	2-R2-2	3.34
2	4	LARSA	Rupert	SR2	DR2	R2	3	2-R2-3	3.13
2	4	LARSA	Rupert	SR2	DR2	R2	4	2-R2-4	2.4
2	4	LARSA	Rupert	SR2	DR2	R2	5	2-R2-5	1.66
2	4	LARSA	Rupert	SR2	DR2	R2	6	2-R2-6	2.03
2	4	LARSA	Rupert	SR2	DR2	R2	7	2-R2-7	0.99
2	4	LARSA	Rupert	SR2	DR2	R2	8	2-R2-8	2.44
2	4	LARSA	Rupert	SR2	DR2	R2	9	2-R2-9	2.5
2	4	LARSA	Rupert	SR2	DR2	R2	10	2-R2-10	3.1
2	4	LARSA	Rupert	SR2	DR2	R2	11	2-R2-11	2.4
2	4	LARSA	Rupert	SR2	DR2	R2	12	2-R2-12	1.98
2	4	LARSA	Rupert	SR2	DR2	R2	13	2-R2-13	2.35
2	4	LARSA	Rupert	SR2	DR2	R2	14	2-R2-14	3.13
2	4	LARSA	Rupert	SR2	DR2	R2	15	2-R2-15	2.21
2	4	LARSA	Rupert	SR2	DR2	R2	16	2-R2-16	2.53
2	4	LARSA	Rupert	SR2	DR2	R2	17	2-R2-17	1.79
2	4	LARSA	Rupert	SR2	DR2	R2	18	2-R2-18	2.2
2	4	LARSA	Rupert	SR2	DR2	R2	19	2-R2-19	1.47
2	4	LARSA	Rupert	SR2	DR2	R2	20	2-R2-20	1.93
2	4	LARSA	Rupert	SR2	DR2	R2	21	2-R2-21	1.77
2	4	LARSA	Rupert	SR2	DR2	R2	22	2-R2-22	3.52
2	4	LARSA	Rupert	SR2	DR2	R2	23	2-R2-23	2.88
2	4	LARSA	Rupert	SR2	DR2	R2	24	2-R2-24	2.48
2	4	LARSA	Rupert	SR2	DR2	R2	25	2-R2-25	2.74
2	4	LARSA	Rupert	SR2	DR2	R2	26	2-R2-26	2.31
2	4	LARSA	Rupert	SR2	DR2	R2	27	2-R2-27	4.4
2	4	LARSA	Rupert	SR2	DR2	R2	28	2-R2-28	2.74
2	4	LARSA	Rupert	SR2	DR2	R2	29	2-R2-29	2.58
2	4	LARSA	Rupert	SR2	DR2	R2	30	2-R2-30	3.1
2	4	LARSA	Rupert	SR2	DR2	R2	31	2-R2-31	2.07
2	4	LARSA	Rupert	SR2	DR2	R2	32	2-R2-32	2.4
2	4	LARSA	Rupert	SR2	DR2	R2	33	2-R2-33	2.1
2	4	LARSA	Rupert	SR2	DR2	R2	34	2-R2-34	3.05
2	4	LARSA	Rupert	SR2	DR2	R2	35	2-R2-35	2.8
2	4	LARSA	Rupert	SR2	DR2	R2	36	2-R2-36	3.5
2	4	LARSA	Rupert	SR2	DR2	R2	37	2-R2-37	3.48
2	4	LARSA	Rupert	SR2	DR2	R2	38	2-R2-38	3.26
2	4	LARSA	Rupert	SR2	DR2	R2	39	2-R2-39	1.33
2	4	LARSA	Rupert	SR2	DR2	R2	40	2-R2-40	1.7
2	4	LARSA	Rupert	SR2	DR2	R2	41	2-R2-41	2.25
2	4	LARSA	Rupert	SR2	DR2	R2	42	2-R2-42	2.91
2	4	LARSA	Rupert	SR2	DR2	R2	43	2-R2-43	2.7
2	4	LARSA	Rupert	SR2	DR2	R2	44	2-R2-44	2.55
2	4	LARSA	Rupert	SR2	DR2	R2	45	2-R2-45	3.16
2	4	LARSA	Rupert	SR2	DR2	R2	46	2-R2-46	2.11
2	4	LARSA	Rupert	SR2	DR2	R2	47	2-R2-47	2.77
2	4	LARSA	Rupert	SR2	DR2	R2	48	2-R2-48	2.15
2	4	LARSA	Rupert	SR2	DR2	R2	49	2-R2-49	2.68
2	4	LARSA	Rupert	SR2	DR2	R2	50	2-R2-50	2.89
2	4	LARSA	Rupert	SR3	DR3	R3	1	2-R3-1	1.46
2	4	LARSA	Rupert	SR3	DR3	R3	2	2-R3-2	1.09
2	4	LARSA	Rupert	SR3	DR3	R3	3	2-R3-3	2.44
2	4	LARSA	Rupert	SR3	DR3	R3	4	2-R3-4	1.87
2	4	LARSA	Rupert	SR3	DR3	R3	5	2-R3-5	1.85
2	4	LARSA	Rupert	SR3	DR3	R3	6	2-R3-6	1.96
2	4	LARSA	Rupert	SR3	DR3	R3	7	2-R3-7	2.16
2	4	LARSA	Rupert	SR3	DR3	R3	8	2-R3-8	2.24
2	4	LARSA	Rupert	SR3	DR3	R3	9	2-R3-9	1.73
2	4	LARSA	Rupert	SR3	DR3	R3	10	2-R3-10	1.13
2	4	LARSA	Rupert	SR3	DR3	R3	11	2-R3-11	1.58
2	4	LARSA	Rupert	SR3	DR3	R3	12	2-R3-12	1.2
2	4	LARSA	Rupert	SR3	DR3	R3	13	2-R3-13	1.93
2	4	LARSA	Rupert	SR3	DR3	R3	14	2-R3-14	1.84
2	4	LARSA	Rupert	SR3	DR3	R3	15	2-R3-15	2.37
2	4	LARSA	Rupert	SR3	DR3	R3	16	2-R3-16	2.29
2	4	LARSA	Rupert	SR3	DR3	R3	17	2-R3-17	1.88
2	4	LARSA	Rupert	SR3	DR3	R3	18	2-R3-18	2.3
2	4	LARSA	Rupert	SR3	DR3	R3	19	2-R3-19	0.45
2	4	LARSA	Rupert	SR3	DR3	R3	20	2-R3-20	1.6
2	4	LARSA	Rupert	SR3	DR3	R3	21	2-R3-21	1.46
2	4	LARSA	Rupert	SR3	DR3	R3	22	2-R3-22	2.21
2	4	LARSA	Rupert	SR3	DR3	R3	23	2-R3-23	1.9
2	4	LARSA	Rupert	SR3	DR3	R3	24	2-R3-24	2.42
2	4	LARSA	Rupert	SR3	DR3	R3	25	2-R3-25	1.43
2	4	LARSA	Rupert	SR3	DR3	R3	26	2-R3-26	0.74
2	4	LARSA	Rupert	SR3	DR3	R3	27	2-R3-27	1.37
2	4	LARSA	Rupert	SR3	DR3	R3	28	2-R3-28	2.44
2	4	LARSA	Rupert	SR3	DR3	R3	29	2-R3-29	2.79
2	4	LARSA	Rupert	SR3	DR3	R3	30	2-R3-30	1.69
2	4	LARSA	Rupert	SR3	DR3	R3	31	2-R3-31	1.44
2	4	LARSA	Rupert	SR3	DR3	R3	32	2-R3-32	1.95
2	4	LARSA	Rupert	SR3	DR3	R3	33	2-R3-33	2.05
2	4	LARSA	Rupert	SR3	DR3	R3	34	2-R3-34	1.02
2	4	LARSA	Rupert	SR3	DR3	R3	35	2-R3-35	1.39
2	4	LARSA	Rupert	SR3	DR3	R3	36	2-R3-36	1.47
2	4	LARSA	Rupert	SR3	DR3	R3	37	2-R3-37	1.76
2	4	LARSA	Rupert	SR3	DR3	R3	38	2-R3-38	1.39
2	4	LARSA	Rupert	SR3	DR3	R3	39	2-R3-39	1.03
2	4	LARSA	Rupert	SR3	DR3	R3	40	2-R3-40	1.86
2	4	LARSA	Rupert	SR3	DR3	R3	41	2-R3-41	2.3
2	4	LARSA	Rupert	SR3	DR3	R3	42	2-R3-42	2.86
2	4	LARSA	Rupert	SR3	DR3	R3	43	2-R3-43	1.52
2	4	LARSA	Rupert	SR3	DR3	R3	44	2-R3-44	2.41
2	4	LARSA	Rupert	SR3	DR3	R3	45	2-R3-45	1.61
2	4	LARSA	Rupert	SR3	DR3	R3	46	2-R3-46	2.11
2	4	LARSA	Rupert	SR3	DR3	R3	47	2-R3-47	1.75
2	4	LARSA	Rupert	SR3	DR3	R3	48	2-R3-48	3.3
2	4	LARSA	Rupert	SR3	DR3	R3	49	2-R3-49	1.71
2	4	LARSA	Rupert	SR3	DR3	R3	50	2-R3-50	2.75
2	4	LARSA	Rupert	SR4	DR4	R4	1	2-R4-1	1.89
2	4	LARSA	Rupert	SR4	DR4	R4	2	2-R4-2	1.9
2	4	LARSA	Rupert	SR4	DR4	R4	3	2-R4-3	2.54
2	4	LARSA	Rupert	SR4	DR4	R4	4	2-R4-4	1.56
2	4	LARSA	Rupert	SR4	DR4	R4	5	2-R4-5	2.5
2	4	LARSA	Rupert	SR4	DR4	R4	6	2-R4-6	1.85
2	4	LARSA	Rupert	SR4	DR4	R4	7	2-R4-7	2.28
2	4	LARSA	Rupert	SR4	DR4	R4	8	2-R4-8	1.62
2	4	LARSA	Rupert	SR4	DR4	R4	9	2-R4-9	2.45
2	4	LARSA	Rupert	SR4	DR4	R4	10	2-R4-10	1.96
2	4	LARSA	Rupert	SR4	DR4	R4	11	2-R4-11	1.71
2	4	LARSA	Rupert	SR4	DR4	R4	12	2-R4-12	2.12
2	4	LARSA	Rupert	SR4	DR4	R4	13	2-R4-13	2.23
2	4	LARSA	Rupert	SR4	DR4	R4	14	2-R4-14	2.48
2	4	LARSA	Rupert	SR4	DR4	R4	15	2-R4-15	2.34
2	4	LARSA	Rupert	SR4	DR4	R4	16	2-R4-16	2.11
2	4	LARSA	Rupert	SR4	DR4	R4	17	2-R4-17	1.93
2	4	LARSA	Rupert	SR4	DR4	R4	18	2-R4-18	2.08
2	4	LARSA	Rupert	SR4	DR4	R4	19	2-R4-19	1.71
2	4	LARSA	Rupert	SR4	DR4	R4	20	2-R4-20	2.79
2	4	LARSA	Rupert	SR4	DR4	R4	21	2-R4-21	2.04
2	4	LARSA	Rupert	SR4	DR4	R4	22	2-R4-22	3.14
2	4	LARSA	Rupert	SR4	DR4	R4	23	2-R4-23	1.78
2	4	LARSA	Rupert	SR4	DR4	R4	24	2-R4-24	2.03
2	4	LARSA	Rupert	SR4	DR4	R4	25	2-R4-25	2.59
2	4	LARSA	Rupert	SR4	DR4	R4	26	2-R4-26	2.4
2	4	LARSA	Rupert	SR4	DR4	R4	27	2-R4-27	2.2
2	4	LARSA	Rupert	SR4	DR4	R4	28	2-R4-28	2.53
2	4	LARSA	Rupert	SR4	DR4	R4	29	2-R4-29	2.04
2	4	LARSA	Rupert	SR4	DR4	R4	30	2-R4-30	1.55
2	4	LARSA	Rupert	SR4	DR4	R4	31	2-R4-31	2.24
2	4	LARSA	Rupert	SR4	DR4	R4	32	2-R4-32	1.49
2	4	LARSA	Rupert	SR4	DR4	R4	33	2-R4-33	1.66
2	4	LARSA	Rupert	SR4	DR4	R4	34	2-R4-34	2.17
2	4	LARSA	Rupert	SR4	DR4	R4	35	2-R4-35	1.15
2	4	LARSA	Rupert	SR4	DR4	R4	36	2-R4-36	1.99
2	4	LARSA	Rupert	SR4	DR4	R4	37	2-R4-37	1.87
2	4	LARSA	Rupert	SR4	DR4	R4	38	2-R4-38	1.57
2	4	LARSA	Rupert	SR4	DR4	R4	39	2-R4-39	1.65
2	4	LARSA	Rupert	SR4	DR4	R4	40	2-R4-40	1.98
2	4	LARSA	Rupert	SR4	DR4	R4	41	2-R4-41	1.95
2	4	LARSA	Rupert	SR4	DR4	R4	42	2-R4-42	2.85
2	4	LARSA	Rupert	SR4	DR4	R4	43	2-R4-43	2.89
2	4	LARSA	Rupert	SR4	DR4	R4	44	2-R4-44	3.58
2	4	LARSA	Rupert	SR4	DR4	R4	45	2-R4-45	2.98
2	4	LARSA	Rupert	SR4	DR4	R4	46	2-R4-46	2.61
2	4	LARSA	Rupert	SR4	DR4	R4	47	2-R4-47	2.5
2	4	LARSA	Rupert	SR4	DR4	R4	48	2-R4-48	0.83
2	4	LARSA	Rupert	SR4	DR4	R4	49	2-R4-49	1.97
2	4	LARSA	Rupert	SR4	DR4	R4	50	2-R4-50	2.13
2	4	LARSA	Rupert	SR5	DR5	R5	1	2-R5-1	2.08
2	4	LARSA	Rupert	SR5	DR5	R5	2	2-R5-2	2.2
2	4	LARSA	Rupert	SR5	DR5	R5	3	2-R5-3	1.39
2	4	LARSA	Rupert	SR5	DR5	R5	4	2-R5-4	2.09
2	4	LARSA	Rupert	SR5	DR5	R5	5	2-R5-5	1.76
2	4	LARSA	Rupert	SR5	DR5	R5	6	2-R5-6	1.48
2	4	LARSA	Rupert	SR5	DR5	R5	7	2-R5-7	1.86
2	4	LARSA	Rupert	SR5	DR5	R5	8	2-R5-8	2.04
2	4	LARSA	Rupert	SR5	DR5	R5	9	2-R5-9	0.95
2	4	LARSA	Rupert	SR5	DR5	R5	10	2-R5-10	1.87
2	4	LARSA	Rupert	SR5	DR5	R5	11	2-R5-11	1.7
2	4	LARSA	Rupert	SR5	DR5	R5	12	2-R5-12	1.96
2	4	LARSA	Rupert	SR5	DR5	R5	13	2-R5-13	2.47
2	4	LARSA	Rupert	SR5	DR5	R5	14	2-R5-14	2.09
2	4	LARSA	Rupert	SR5	DR5	R5	15	2-R5-15	2.3
2	4	LARSA	Rupert	SR5	DR5	R5	16	2-R5-16	1.54
2	4	LARSA	Rupert	SR5	DR5	R5	17	2-R5-17	1.36
2	4	LARSA	Rupert	SR5	DR5	R5	18	2-R5-18	1.83
2	4	LARSA	Rupert	SR5	DR5	R5	19	2-R5-19	2.33
2	4	LARSA	Rupert	SR5	DR5	R5	20	2-R5-20	1.71
2	4	LARSA	Rupert	SR5	DR5	R5	21	2-R5-21	1.81
2	4	LARSA	Rupert	SR5	DR5	R5	22	2-R5-22	1.69
2	4	LARSA	Rupert	SR5	DR5	R5	23	2-R5-23	1.47
2	4	LARSA	Rupert	SR5	DR5	R5	24	2-R5-24	1.61
2	4	LARSA	Rupert	SR5	DR5	R5	25	2-R5-25	1.52
2	4	LARSA	Rupert	SR5	DR5	R5	26	2-R5-26	1.27
2	4	LARSA	Rupert	SR5	DR5	R5	27	2-R5-27	1.82
2	4	LARSA	Rupert	SR5	DR5	R5	28	2-R5-28	1.23
2	4	LARSA	Rupert	SR5	DR5	R5	29	2-R5-29	1.33
2	4	LARSA	Rupert	SR5	DR5	R5	30	2-R5-30	2.14
2	4	LARSA	Rupert	SR5	DR5	R5	31	2-R5-31	3.37
2	4	LARSA	Rupert	SR5	DR5	R5	32	2-R5-32	1.67
2	4	LARSA	Rupert	SR5	DR5	R5	33	2-R5-33	2.27
2	4	LARSA	Rupert	SR5	DR5	R5	34	2-R5-34	2.54
2	4	LARSA	Rupert	SR5	DR5	R5	35	2-R5-35	2.22
2	4	LARSA	Rupert	SR5	DR5	R5	36	2-R5-36	1.7
2	4	LARSA	Rupert	SR5	DR5	R5	37	2-R5-37	1.81
2	4	LARSA	Rupert	SR5	DR5	R5	38	2-R5-38	1.99
2	4	LARSA	Rupert	SR5	DR5	R5	39	2-R5-39	2.6
2	4	LARSA	Rupert	SR5	DR5	R5	40	2-R5-40	1.22
2	4	LARSA	Rupert	SR5	DR5	R5	41	2-R5-41	1.97
2	4	LARSA	Rupert	SR5	DR5	R5	42	2-R5-42	2.22
2	4	LARSA	Rupert	SR5	DR5	R5	43	2-R5-43	2.27
2	4	LARSA	Rupert	SR5	DR5	R5	44	2-R5-44	1.39
2	4	LARSA	Rupert	SR5	DR5	R5	45	2-R5-45	1.64
2	4	LARSA	Rupert	SR5	DR5	R5	46	2-R5-46	2.09
2	4	LARSA	Rupert	SR5	DR5	R5	47	2-R5-47	1.87
2	4	LARSA	Rupert	SR5	DR5	R5	48	2-R5-48	1.36
2	4	LARSA	Rupert	SR5	DR5	R5	49	2-R5-49	2.34
2	4	LARSA	Rupert	SR5	DR5	R5	50	2-R5-50	1.98
2	4	LARSA	Rupert	SR6	DR6	R6	1	2-R6-1	3.17
2	4	LARSA	Rupert	SR6	DR6	R6	2	2-R6-2	3.23
2	4	LARSA	Rupert	SR6	DR6	R6	3	2-R6-3	3.9
2	4	LARSA	Rupert	SR6	DR6	R6	4	2-R6-4	2.29
2	4	LARSA	Rupert	SR6	DR6	R6	5	2-R6-5	3.2
2	4	LARSA	Rupert	SR6	DR6	R6	6	2-R6-6	2.74
2	4	LARSA	Rupert	SR6	DR6	R6	7	2-R6-7	2.88
2	4	LARSA	Rupert	SR6	DR6	R6	8	2-R6-8	2.93
2	4	LARSA	Rupert	SR6	DR6	R6	9	2-R6-9	3.17
2	4	LARSA	Rupert	SR6	DR6	R6	10	2-R6-10	3.17
2	4	LARSA	Rupert	SR6	DR6	R6	11	2-R6-11	3.44
2	4	LARSA	Rupert	SR6	DR6	R6	12	2-R6-12	4.1
2	4	LARSA	Rupert	SR6	DR6	R6	13	2-R6-13	3.24
2	4	LARSA	Rupert	SR6	DR6	R6	14	2-R6-14	3.62
2	4	LARSA	Rupert	SR6	DR6	R6	15	2-R6-15	3.33
2	4	LARSA	Rupert	SR6	DR6	R6	16	2-R6-16	3.32
2	4	LARSA	Rupert	SR6	DR6	R6	17	2-R6-17	3.29
2	4	LARSA	Rupert	SR6	DR6	R6	18	2-R6-18	2.53
2	4	LARSA	Rupert	SR6	DR6	R6	19	2-R6-19	4.12
2	4	LARSA	Rupert	SR6	DR6	R6	20	2-R6-20	3.36
2	4	LARSA	Rupert	SR6	DR6	R6	21	2-R6-21	3.85
2	4	LARSA	Rupert	SR6	DR6	R6	22	2-R6-22	1.22
2	4	LARSA	Rupert	SR6	DR6	R6	23	2-R6-23	3.09
2	4	LARSA	Rupert	SR6	DR6	R6	24	2-R6-24	2.86
2	4	LARSA	Rupert	SR6	DR6	R6	25	2-R6-25	3.86
2	4	LARSA	Rupert	SR6	DR6	R6	26	2-R6-26	3.24
2	4	LARSA	Rupert	SR6	DR6	R6	27	2-R6-27	2.9
2	4	LARSA	Rupert	SR6	DR6	R6	28	2-R6-28	3.98
2	4	LARSA	Rupert	SR6	DR6	R6	29	2-R6-29	3.2
2	4	LARSA	Rupert	SR6	DR6	R6	30	2-R6-30	2.99
2	4	LARSA	Rupert	SR6	DR6	R6	31	2-R6-31	2.42
2	4	LARSA	Rupert	SR6	DR6	R6	32	2-R6-32	2.91
2	4	LARSA	Rupert	SR6	DR6	R6	33	2-R6-33	2.2
2	4	LARSA	Rupert	SR6	DR6	R6	34	2-R6-34	2.09
2	4	LARSA	Rupert	SR6	DR6	R6	35	2-R6-35	3.36
2	4	LARSA	Rupert	SR6	DR6	R6	36	2-R6-36	2.73
2	4	LARSA	Rupert	SR7	DR7	R7	1	2-R7-1	1.72
2	4	LARSA	Rupert	SR7	DR7	R7	2	2-R7-2	3.98
2	4	LARSA	Rupert	SR7	DR7	R7	3	2-R7-3	3.8
2	4	LARSA	Rupert	SR7	DR7	R7	4	2-R7-4	3.62
2	4	LARSA	Rupert	SR7	DR7	R7	5	2-R7-5	3.4
2	4	LARSA	Rupert	SR7	DR7	R7	6	2-R7-6	3.54
2	4	LARSA	Rupert	SR7	DR7	R7	7	2-R7-7	1.21
2	4	LARSA	Rupert	SR7	DR7	R7	8	2-R7-8	4.58
2	4	LARSA	Rupert	SR7	DR7	R7	9	2-R7-9	3.47
2	4	LARSA	Rupert	SR7	DR7	R7	10	2-R7-10	0.93
2	4	LARSA	Rupert	SR7	DR7	R7	11	2-R7-11	4.13
2	4	LARSA	Rupert	SR7	DR7	R7	12	2-R7-12	4.18
2	4	LARSA	Rupert	SR7	DR7	R7	13	2-R7-13	2.63
2	4	LARSA	Rupert	SR7	DR7	R7	14	2-R7-14	3.66
2	4	LARSA	Rupert	SR7	DR7	R7	15	2-R7-15	3.53
2	4	LARSA	Rupert	SR7	DR7	R7	16	2-R7-16	2.64
2	4	LARSA	Rupert	SR7	DR7	R7	17	2-R7-17	3.29
2	4	LARSA	Rupert	SR7	DR7	R7	18	2-R7-18	2.92
2	4	LARSA	Rupert	SR7	DR7	R7	19	2-R7-19	2.31
2	4	LARSA	Rupert	SR7	DR7	R7	20	2-R7-20	1.85
2	4	LARSA	Rupert	SR7	DR7	R7	21	2-R7-21	3.46
2	4	LARSA	Rupert	SR7	DR7	R7	22	2-R7-22	2.56
2	4	LARSA	Rupert	SR7	DR7	R7	23	2-R7-23	1.95
2	4	LARSA	Rupert	SR7	DR7	R7	24	2-R7-24	2.51
2	4	LARSA	Rupert	SR7	DR7	R7	25	2-R7-25	2.81
2	4	LARSA	Rupert	SR7	DR7	R7	26	2-R7-26	3.46
2	4	LARSA	Rupert	SR7	DR7	R7	27	2-R7-27	2.18
2	4	LARSA	Rupert	SR7	DR7	R7	28	2-R7-28	3.35
2	4	LARSA	Rupert	SR7	DR7	R7	29	2-R7-29	2.91
2	4	LARSA	Rupert	SR7	DR7	R7	30	2-R7-30	3.66
2	4	LARSA	Rupert	SR7	DR7	R7	31	2-R7-31	4.06
2	4	LARSA	Rupert	SR7	DR7	R7	32	2-R7-32	2.63
2	4	LARSA	Rupert	SR7	DR7	R7	33	2-R7-33	3.23
2	4	LARSA	Rupert	SR7	DR7	R7	34	2-R7-34	3.29
2	4	LARSA	Rupert	SR7	DR7	R7	35	2-R7-35	2.8
2	4	LARSA	Rupert	SR7	DR7	R7	36	2-R7-36	2.93
2	4	LARSA	Rupert	SR7	DR7	R7	37	2-R7-37	3.61
2	4	LARSA	Rupert	SR7	DR7	R7	38	2-R7-38	1.01
2	4	LARSA	Rupert	SR7	DR7	R7	39	2-R7-39	1.67
2	4	LARSA	Rupert	SR7	DR7	R7	40	2-R7-40	1.76
2	4	LARSA	Rupert	SR7	DR7	R7	41	2-R7-41	3.1
2	4	LARSA	Rupert	SR7	DR7	R7	42	2-R7-42	2.16
2	4	LARSA	Rupert	SR7	DR7	R7	43	2-R7-43	2.01
2	4	LARSA	Rupert	SR7	DR7	R7	44	2-R7-44	2.99
2	4	LARSA	Rupert	SR7	DR7	R7	45	2-R7-45	3.44
2	4	LARSA	Rupert	SR7	DR7	R7	46	2-R7-46	2.69
2	4	LARSA	Rupert	SR7	DR7	R7	47	2-R7-47	3.23
2	4	LARSA	Rupert	SR7	DR7	R7	48	2-R7-48	3.04
2	4	LARSA	Rupert	SR7	DR7	R7	49	2-R7-49	4.53
2	4	LARSA	Rupert	SR7	DR7	R7	50	2-R7-50	1.12
2	4	LARSA	Rupert	SR8	DR8	R8	1	2-R8-1	2.17
2	4	LARSA	Rupert	SR8	DR8	R8	2	2-R8-2	2.01
2	4	LARSA	Rupert	SR8	DR8	R8	3	2-R8-3	3.16
2	4	LARSA	Rupert	SR8	DR8	R8	4	2-R8-4	4.14
2	4	LARSA	Rupert	SR8	DR8	R8	5	2-R8-5	3.96
2	4	LARSA	Rupert	SR8	DR8	R8	6	2-R8-6	2.3
2	4	LARSA	Rupert	SR8	DR8	R8	7	2-R8-7	2.75
2	4	LARSA	Rupert	SR8	DR8	R8	8	2-R8-8	2.31
2	4	LARSA	Rupert	SR8	DR8	R8	9	2-R8-9	2.61
2	4	LARSA	Rupert	SR8	DR8	R8	10	2-R8-10	2.68
2	4	LARSA	Rupert	SR8	DR8	R8	11	2-R8-11	3.34
2	4	LARSA	Rupert	SR8	DR8	R8	12	2-R8-12	3.24
2	4	LARSA	Rupert	SR8	DR8	R8	13	2-R8-13	2.31
2	4	LARSA	Rupert	SR8	DR8	R8	14	2-R8-14	2.12
2	4	LARSA	Rupert	SR8	DR8	R8	15	2-R8-15	2.85
2	4	LARSA	Rupert	SR8	DR8	R8	16	2-R8-16	2.79
2	4	LARSA	Rupert	SR8	DR8	R8	17	2-R8-17	3.96
2	4	LARSA	Rupert	SR8	DR8	R8	18	2-R8-18	2.96
2	4	LARSA	Rupert	SR8	DR8	R8	19	2-R8-19	2.18
2	4	LARSA	Rupert	SR8	DR8	R8	20	2-R8-20	2.34
2	4	LARSA	Rupert	SR8	DR8	R8	21	2-R8-21	3.36
2	4	LARSA	Rupert	SR8	DR8	R8	22	2-R8-22	3.74
2	4	LARSA	Rupert	SR8	DR8	R8	23	2-R8-23	2.63
2	4	LARSA	Rupert	SR8	DR8	R8	24	2-R8-24	4.01
2	4	LARSA	Rupert	SR8	DR8	R8	25	2-R8-25	3.8
2	4	LARSA	Rupert	SR8	DR8	R8	26	2-R8-26	1.92
2	4	LARSA	Rupert	SR8	DR8	R8	27	2-R8-27	2
2	4	LARSA	Rupert	SR8	DR8	R8	28	2-R8-28	1.56
2	4	LARSA	Rupert	SR8	DR8	R8	29	2-R8-29	2.26
2	4	LARSA	Rupert	SR8	DR8	R8	30	2-R8-30	2.94
2	4	LARSA	Rupert	SR8	DR8	R8	31	2-R8-31	3.75
2	4	LARSA	Rupert	SR8	DR8	R8	32	2-R8-32	3.45
2	4	LARSA	Rupert	SR8	DR8	R8	33	2-R8-33	4.93
2	4	LARSA	Rupert	SR8	DR8	R8	34	2-R8-34	2.87
2	4	LARSA	Rupert	SR8	DR8	R8	35	2-R8-35	3.2
2	4	LARSA	Rupert	SR8	DR8	R8	36	2-R8-36	3.38
2	4	LARSA	Rupert	SR8	DR8	R8	37	2-R8-37	1.81
2	4	LARSA	Rupert	SR8	DR8	R8	38	2-R8-38	2.69
2	4	LARSA	Rupert	SR8	DR8	R8	39	2-R8-39	2.18
2	4	LARSA	Rupert	SR8	DR8	R8	40	2-R8-40	3.63
2	4	LARSA	Rupert	SR8	DR8	R8	41	2-R8-41	3.17
2	4	LARSA	Rupert	SR8	DR8	R8	42	2-R8-42	1.39
2	4	LARSA	Rupert	SR8	DR8	R8	43	2-R8-43	2.04
2	4	LARSA	Rupert	SR8	DR8	R8	44	2-R8-44	3.03
2	4	LARSA	Rupert	SR8	DR8	R8	45	2-R8-45	3.57
2	4	LARSA	Rupert	SR8	DR8	R8	46	2-R8-46	3.79
2	4	LARSA	Rupert	SR8	DR8	R8	47	2-R8-47	2
2	4	LARSA	Rupert	SR8	DR8	R8	48	2-R8-48	2.23
2	4	LARSA	Rupert	SR8	DR8	R8	49	2-R8-49	2.84
2	4	LARSA	Rupert	SR8	DR8	R8	50	2-R8-50	3.24
2	4	LARSA	Rupert	SR9	DR9	R9	1	2-R9-1	3.06
2	4	LARSA	Rupert	SR9	DR9	R9	2	2-R9-2	2.3
2	4	LARSA	Rupert	SR9	DR9	R9	3	2-R9-3	3.26
2	4	LARSA	Rupert	SR9	DR9	R9	4	2-R9-4	2.21
2	4	LARSA	Rupert	SR9	DR9	R9	5	2-R9-5	0.77
2	4	LARSA	Rupert	SR9	DR9	R9	6	2-R9-6	1.42
2	4	LARSA	Rupert	SR9	DR9	R9	7	2-R9-7	2.56
2	4	LARSA	Rupert	SR9	DR9	R9	8	2-R9-8	1.73
2	4	LARSA	Rupert	SR9	DR9	R9	9	2-R9-9	2.12
2	4	LARSA	Rupert	SR9	DR9	R9	10	2-R9-10	0.65
2	4	LARSA	Rupert	SR9	DR9	R9	11	2-R9-11	2.87
2	4	LARSA	Rupert	SR9	DR9	R9	12	2-R9-12	2.23
2	4	LARSA	Rupert	SR9	DR9	R9	13	2-R9-13	2.15
[truncated: 12,762 more rows]
